# Supplementary material for: Comparative Transcriptome Analysis Reveals Key Genes and Pathways Involved in Prickle Development in Eggplant
Source: Genes (Basel). 2021 Feb 25;12(3):341. doi: 10.3390/genes12030341 (PMC7996550; doi:10.3390/genes12030341)
Supplement: Supplementary file 1 [file genes-12-00341-s001.zip]

Archive with 3 entries (2 files):
- genes-1113945-supplementary/Supplementary Figures.docx
- genes-1113945-supplementary/Supplementary Tables.xlsx
- genes-1113945-supplementary/
