# Supplementary material for: Comparative Transcriptome Analysis Reveals Key Genes and Pathways Involved in Prickle Development in Eggplant
Source: Genes (Basel). 2021 Feb 25;12(3):341. doi: 10.3390/genes12030341 (PMC7996550; doi:10.3390/genes12030341)
Supplement: Supplementary file 1 [file genes-12-00341-s001.zip › genes-1113945-supplementary/Supplementary Tables.xlsx]

## Sheet: Supplementary Table S1
Supplementary Table S1. Summary of sequenced RNA libraries
Sample name	Group	# of raw paired-end reads	# of clean paired-end reads	Raw Bases (bp)	Clean Bases (bp)	Uniquely mapping rate %	Multiple mapping rate %	Total mapping rate (%)
developing_prickles_1	developing prickles	54728454	51233390	8209268100	7670130879	0.9589	0.0349	0.9938
developing_prickles_2	developing prickles	51988670	48750196	7798300500	7298611452	0.9594	0.0345	0.9939
developing_prickles_3	developing prickles	46097442	43447330	6914616300	6504779224	0.9605	0.0335	0.994
matured_prickles_1	matured prickles	47370434	44739056	7105565100	6697259233	0.9598	0.0317	0.9915
matured_prickles_2	matured prickles	48203736	44982294	7230560400	6732406264	0.9587	0.0324	0.9911
matured_prickles_3	matured prickles	47889292	44814100	7183393800	6708806492	0.9593	0.032	0.9913
prickleless_epidermis_1	prickleless epidermis	52711530	49864242	7906729500	7465321558	0.9558	0.0328	0.9886
prickleless_epidermis_2	prickleless epidermis	51044338	48176752	7656650700	7213154924	0.9569	0.0323	0.9892
prickleless_epidermis_3	prickleless epidermis	44503066	42018358	6675459900	6291174544	0.9572	0.0317	0.9889

## Sheet: Supplementary Table S2
Supplementary Table S2. List of identified DEGs identified in prickleless epidermis vs. developing prickles comparison
Gene_ID	baseMean	log2FoldChange	lfcSE	stat	pvalue	padj	Best hit of Arabidopsis gene id	Gene name
Smechr0100040	8375.73	-2.14107	0.0324654	-65.9492	0	0	AT1G47670	Transmembrane amino acid transporter family protein
Smechr0100080	16533.2	-2.03996	0.0226714	-89.9797	0	0	AT1G68010	hydroxypyruvate reductase
Smechr0100096	10170.9	-3.39355	0.0306628	-110.673	0	0	AT2G17840	Senescence/dehydration-associated protein-related
Smechr0100106	6409.82	-2.80434	0.0320717	-87.4397	0	0	AT4G34950	Major facilitator superfamily protein
Smechr0100124	6703.18	2.75672	0.0310684	88.7308	0	0	AT4G38770	proline-rich protein 4
Smechr0100179	4466.25	-2.72716	0.0392292	-69.5187	0	0	AT4G38970	fructose-bisphosphate aldolase 2
Smechr0100273	3038.2	8.11373	0.152359	53.2541	0	0	AT1G47530	MATE efflux family protein
Smechr0100291	2414.47	-4.3271	0.0700776	-61.7472	0	0	AT2G23460	extra-large G-protein 1
Smechr0100292	1153.6	-3.66406	0.0954477	-38.3881	0	0	AT4G34390	extra-large GTP-binding protein 2
Smechr0100293	2660.08	-3.11834	0.0506003	-61.6269	0	0	AT2G15960	-
Smechr0100299	3865	-2.64057	0.0363841	-72.5748	0	0	-	-
Smechr0100302	5414.29	-2.4799	0.0340163	-72.9033	0	0	AT2G15890	maternal effect embryo arrest 14
Smechr0100312	763.126	4.95102	0.118824	41.6667	0	0	AT2G23610	methyl esterase 3
Smechr0100341	1100.41	-6.17775	0.137917	-44.7934	0	0	AT2G35780	serine carboxypeptidase-like 26
Smechr0100362	6651.09	-6.1716	0.0645128	-95.6648	0	0	AT4G34410	redox responsive transcription factor 1
Smechr0100383	9114.38	-5.79188	0.0476685	-121.503	0	0	AT2G15560	Putative endonuclease or glycosyl hydrolase
Smechr0100386	2098.12	-4.7768	0.0727132	-65.6937	0	0	AT3G19380	plant U-box 25
Smechr0100390	12320.9	4.66001	0.0311876	149.419	0	0	AT4G34050	S-adenosyl-L-methionine-dependent methyltransferases superfamily protein
Smechr0100416	5973.29	-2.50134	0.0343866	-72.7417	0	0	AT4G05440	temperature sensing protein-related
Smechr0100421	9246.48	4.43877	0.0325713	136.279	0	0	AT4G34230	cinnamyl alcohol dehydrogenase 5
Smechr0100441	3725.04	2.72808	0.0397481	68.6342	0	0	AT4G37450	arabinogalactan protein 18
Smechr0100442	1079.66	-3.15109	0.0780458	-40.3749	0	0	AT2G14880	SWIB/MDM2 domain superfamily protein
Smechr0100455	3486.36	-3.55803	0.0472844	-75.2475	0	0	AT1G27730	salt tolerance zinc finger
Smechr0100482	1468.88	-2.1597	0.0571197	-37.81	0	0	AT3G04720	pathogenesis-related 4
Smechr0100510	3684.07	-3.18277	0.0437297	-72.7827	0	0	AT2G22780	peroxisomal NAD-malate dehydrogenase 1
Smechr0100518	2065.28	-2.61871	0.0550177	-47.5976	0	0	AT1G58290	Glutamyl-tRNA reductase family protein
Smechr0100521	3675.06	3.83793	0.0456143	84.1386	0	0	AT5G64440	fatty acid amide hydrolase
Smechr0100525	15548.3	-2.66638	0.0212662	-125.381	0	0	AT5G65630	global transcription factor group E7
Smechr0100546	3588.08	-3.02916	0.0487639	-62.1188	0	0	AT2G22570	nicotinamidase 1
Smechr0100558	938.657	3.68697	0.0889992	41.427	0	0	AT5G09530	hydroxyproline-rich glycoprotein family protein
Smechr0100589	6561.97	-3.22133	0.0317718	-101.389	0	0	AT4G33510	3-deoxy-d-arabino-heptulosonate 7-phosphate synthase
Smechr0100592	4855.62	-2.52899	0.0369238	-68.4921	0	0	AT2G22360	DNAJ heat shock family protein
Smechr0100606	992.48	3.61536	0.0822699	43.9451	0	0	AT5G64170	dentin sialophosphoprotein-related
Smechr0100624	2526.17	2.00307	0.0478515	41.8602	0	0	AT4G04910	AAA-type ATPase family protein
Smechr0100641	2806.02	2.40513	0.0441021	54.5355	0	0	AT3G12110	actin-11
Smechr0100694	2373.93	3.81382	0.0543055	70.2291	0	0	AT2G28680	RmlC-like cupins superfamily protein
Smechr0100741	1453.54	-3.07299	0.0714993	-42.9793	0	0	AT1G80160	Lactoylglutathione lyase / glyoxalase I family protein
Smechr0100810	4889.11	-3.42412	0.0400965	-85.397	0	0	AT5G36930	Disease resistance protein (TIR-NBS-LRR class) family
Smechr0100821	2009.5	2.29984	0.0528948	43.4795	0	0	AT1G79620	Leucine-rich repeat protein kinase family protein
Smechr0100845	6413.84	4.89482	0.0456928	107.125	0	0	AT1G09560	germin-like protein 5
Smechr0100865	1777.13	-6.72942	0.171123	-39.3251	0	0	AT5G26770	-
Smechr0100889	4125.84	2.82037	0.0360698	78.1921	0	0	AT5G02270	non-intrinsic ABC protein 9
Smechr0100904	790.639	5.30252	0.126175	42.025	0	0	AT1G56580	Protein of unknown function, DUF538
Smechr0100992	17040.4	-2.17332	0.0214613	-101.267	0	0	AT1G56220	Dormancy/auxin associated family protein
Smechr0101009	5770.01	-2.53486	0.0295842	-85.6827	0	0	AT5G13870	xyloglucan endotransglucosylase/hydrolase 5
Smechr0101023	8140.02	-2.873	0.0314066	-91.4776	0	0	AT1G09070	soybean gene regulated by cold-2
Smechr0101065	8365.39	-3.06323	0.0357721	-85.632	0	0	AT3G05290	peroxisomal adenine nucleotide carrier 1
Smechr0101080	9176.98	-2.54883	0.0293291	-86.9043	0	0	AT5G19090	Heavy metal transport/detoxification superfamily protein
Smechr0101083	2769.83	-2.77204	0.0507903	-54.5781	0	0	AT3G05200	RING/U-box superfamily protein
Smechr0101091	2581.44	6.31331	0.0934658	67.5467	0	0	AT1G54790	GDSL-like Lipase/Acylhydrolase superfamily protein
Smechr0101106	856.657	4.07149	0.102064	39.8915	0	0	AT1G08930	Major facilitator superfamily protein
Smechr0101204	7927.36	-3.55878	0.0317409	-112.12	0	0	AT5G28840	GDP-D-mannose 3',5'-epimerase
Smechr0101209	2382	-2.26718	0.0462583	-49.0114	0	0	AT3G04730	indoleacetic acid-induced protein 16
Smechr0101234	2158.72	-2.54066	0.0630119	-40.3204	0	0	AT5G04930	aminophospholipid ATPase 1
Smechr0101264	6413.07	3.70934	0.0450542	82.3307	0	0	AT2G40890	cytochrome P450, family 98, subfamily A, polypeptide 3
Smechr0101284	814.522	-3.85293	0.0981535	-39.2541	0	0	AT3G54390	sequence-specific DNA binding transcription factors
Smechr0101344	1431.69	-3.20289	0.0633351	-50.5705	0	0	AT1G01320	Tetratricopeptide repeat (TPR)-like superfamily protein
Smechr0101371	5357.76	-2.71869	0.0369035	-73.6704	0	0	AT4G23810	WRKY family transcription factor
Smechr0101393	2511.7	-2.00901	0.0443447	-45.3045	0	0	AT4G01150	-
Smechr0101401	23279.5	-2.55471	0.0204974	-124.636	0	0	AT2G46240	BCL-2-associated athanogene 6
Smechr0101510	4629.2	-2.02148	0.0338041	-59.8	0	0	AT4G11610	C2 calcium/lipid-binding plant phosphoribosyltransferase family protein
Smechr0101595	1276.02	-5.01795	0.124613	-40.2682	0	0	AT2G45760	BON association protein 2
Smechr0101600	2867.87	2.7685	0.0474179	58.385	0	0	AT2G45470	FASCICLIN-like arabinogalactan protein 8
Smechr0101645	2241.5	2.48391	0.0454508	54.6507	0	0	AT2G45220	Plant invertase/pectin methylesterase inhibitor superfamily
Smechr0101658	1705.18	2.19411	0.0546479	40.15	0	0	AT2G45140	plant VAP homolog 12
Smechr0101878	2170.73	3.69585	0.0590702	62.5671	0	0	AT2G31900	myosin-like protein XIF
Smechr0101908	5643.85	-6.42448	0.094447	-68.0221	0	0	AT2G44380	Cysteine/Histidine-rich C1 domain family protein
Smechr0101920	1575.94	-2.51634	0.0635645	-39.5872	0	0	AT3G57980	DNA-binding bromodomain-containing protein
Smechr0101952	3142.37	2.02039	0.0391424	51.6164	0	0	AT3G52120	SWAP (Suppressor-of-White-APricot)/surp domain-containing protein / D111/G-patch domain-containing protein
Smechr0102012	4772.73	-2.10771	0.0381465	-55.2532	0	0	AT3G63500	Protein of unknown function (DUF1423)
Smechr0102035	1730.46	-3.24348	0.0554669	-58.476	0	0	AT5G13720	Uncharacterised protein family (UPF0114)
Smechr0102040	1037.98	-2.88079	0.0699469	-41.1854	0	0	AT5G12470	Protein of unknown function (DUF3411)
Smechr0102056	3739.65	-4.30694	0.0537118	-80.1862	0	0	AT5G27230	Frigida-like protein
Smechr0102104	1526.53	3.90573	0.0679117	57.5119	0	0	AT1G05490	chromatin remodeling 31
Smechr0102139	1989.94	-2.13887	0.049075	-43.5837	0	0	AT4G01690	Flavin containing amine oxidoreductase family
Smechr0102170	921.714	4.50275	0.0997874	45.1235	0	0	AT2G47180	galactinol synthase 1
Smechr0102199	3865.52	-5.5157	0.0618031	-89.2464	0	0	AT3G62410	CP12 domain-containing protein 2
Smechr0102228	5718.45	-3.44216	0.0350781	-98.1283	0	0	AT4G02120	CTP synthase family protein
Smechr0102347	19168.9	-3.92963	0.0238046	-165.079	0	0	AT3G21570	-
Smechr0102436	3234.47	2.69137	0.045099	59.6769	0	0	AT3G06350	dehydroquinate dehydratase, putative / shikimate dehydrogenase, putative
Smechr0102572	4040.32	-4.38923	0.0580521	-75.6085	0	0	AT3G16510	Calcium-dependent lipid-binding (CaLB domain) family protein
Smechr0102641	5652.3	-3.5182	0.041455	-84.8679	0	0	AT3G16720	TOXICOS EN LEVADURA 2
Smechr0102661	1069.29	-5.25858	0.107127	-49.0876	0	0	AT3G16770	ethylene-responsive element binding protein
Smechr0102743	1807.26	-2.69199	0.0545286	-49.3684	0	0	AT3G06750	hydroxyproline-rich glycoprotein family protein
Smechr0102750	13252.6	-5.12292	0.0333833	-153.458	0	0	AT4G16120	COBRA-like protein-7 precursor
Smechr0102781	6379.39	-2.23221	0.0328401	-67.9721	0	0	AT4G16260	Glycosyl hydrolase superfamily protein
Smechr0102808	3766.44	-3.67694	0.0552543	-66.5458	0	0	AT5G49480	Ca2+-binding protein 1
Smechr0102961	3126.45	4.66353	0.0601693	77.5068	0	0	AT1G30820	CTP synthase family protein
Smechr0103233	1432.52	-4.55256	0.0950963	-47.8732	0	0	AT1G58170	Disease resistance-responsive (dirigent-like protein) family protein
Smechr0103657	10605.7	3.37222	0.0269663	125.053	0	0	AT2G39050	hydroxyproline-rich glycoprotein family protein
Smechr0103707	4609.33	-3.83171	0.0581209	-65.9265	0	0	AT1G59710	Protein of unknown function (DUF569)
Smechr0103734	811.382	-6.04711	0.15552	-38.8831	0	0	AT4G33145	-
Smechr0103738	1223.01	-6.83695	0.168564	-40.56	0	0	AT5G48050	-
Smechr0103740	1555.54	2.70512	0.0652441	41.4615	0	0	AT1G34070	-
Smechr0103839	2628.85	-2.01948	0.0460515	-43.8526	0	0	AT2G27830	-
Smechr0103872	3908.68	-3.68864	0.0422653	-87.2734	0	0	AT2G27080	Late embryogenesis abundant (LEA) hydroxyproline-rich glycoprotein family
Smechr0104010	1467.38	3.09872	0.0731392	42.3674	0	0	AT5G54440	CLUB
Smechr0104034	3592.34	-8.18673	0.195331	-41.912	0	0	AT5G37490	ARM repeat superfamily protein
Smechr0104094	4499.08	2.90193	0.0355636	81.5984	0	0	AT3G11660	NDR1/HIN1-like 1
Smechr0104113	3691.65	-6.96273	0.127577	-54.5766	0	0	AT2G35930	plant U-box 23
Smechr0104114	3659.83	-8.07802	0.181703	-44.4573	0	0	AT2G35930	plant U-box 23
Smechr0104167	999.717	-5.01322	0.103144	-48.604	0	0	AT3G45140	lipoxygenase 2
Smechr0104188	4735.7	-7.77516	0.10544	-73.7402	0	0	AT5G06720	peroxidase 2
Smechr0104236	1526.8	3.55906	0.0687867	51.7405	0	0	AT5G56540	arabinogalactan protein 14
Smechr0200086	2299.55	-3.78187	0.0639976	-59.0939	0	0	AT4G27290	S-locus lectin protein kinase family protein
Smechr0200192	3451.33	-4.36362	0.0598555	-72.9025	0	0	AT4G20840	FAD-binding Berberine family protein
Smechr0200507	1165.53	3.0733	0.0747405	41.1195	0	0	AT1G76520	Auxin efflux carrier family protein
Smechr0200512	2976.84	-3.40618	0.0562473	-60.5573	0	0	AT1G76490	hydroxy methylglutaryl CoA reductase 1
Smechr0200646	1005.21	-3.69903	0.0845626	-43.7431	0	0	AT1G20020	ferredoxin-NADP(+)-oxidoreductase 2
Smechr0200681	4300.04	-4.19706	0.0460074	-91.2258	0	0	AT4G38970	fructose-bisphosphate aldolase 2
Smechr0200707	2150.96	-3.50658	0.0640749	-54.7262	0	0	AT3G50930	cytochrome BC1 synthesis
Smechr0200770	2099.52	3.80753	0.0612832	62.1301	0	0	AT5G66690	UDP-Glycosyltransferase superfamily protein
Smechr0200801	27135.5	-2.80282	0.0191709	-146.202	0	0	AT5G38420	Ribulose bisphosphate carboxylase (small chain) family protein
Smechr0200882	11617.9	-2.7157	0.0252399	-107.596	0	0	AT4G37640	calcium ATPase 2
Smechr0200894	1648.75	2.24477	0.0580147	38.6931	0	0	AT4G37470	alpha/beta-Hydrolases superfamily protein
Smechr0200938	2924.47	6.9387	0.106633	65.0707	0	0	AT5G67210	Protein of unknown function (DUF579)
Smechr0200975	6693.99	-3.26364	0.0309588	-105.419	0	0	AT3G50820	photosystem II subunit O-2
Smechr0201021	1710.57	-3.51147	0.0621271	-56.5208	0	0	AT3G29780	ralf-like 27
Smechr0201044	1108.14	-3.35837	0.0749391	-44.8147	0	0	AT3G29240	Protein of unknown function (DUF179)
Smechr0201160	1415.69	-7.06745	0.161309	-43.8132	0	0	AT3G01930	Major facilitator superfamily protein
Smechr0201176	8318.53	-6.69351	0.0668352	-100.15	0	0	AT3G49340	Cysteine proteinases superfamily protein
Smechr0201215	1135.05	-3.53649	0.0819648	-43.1465	0	0	AT5G45800	Leucine-rich repeat protein kinase family protein
Smechr0201218	1397.11	5.53169	0.102989	53.7117	0	0	AT1G29200	O-fucosyltransferase family protein
Smechr0201243	3890.64	-3.54675	0.0496324	-71.4605	0	0	AT1G06410	trehalose-phosphatase/synthase 7
Smechr0201251	5949.86	-3.58943	0.0399488	-89.8508	0	0	AT1G29340	plant U-box 17
Smechr0201284	833.594	4.04364	0.093728	43.1423	0	0	AT1G29670	GDSL-like Lipase/Acylhydrolase superfamily protein
Smechr0201369	2795.49	-6.05562	0.0822801	-73.5976	0	0	-	-
Smechr0201390	1652.6	-3.71582	0.0830289	-44.7533	0	0	AT2G34500	cytochrome P450, family 710, subfamily A, polypeptide 1
Smechr0201435	2659.98	-4.81159	0.0687353	-70.0016	0	0	AT4G20880	ethylene-responsive nuclear protein / ethylene-regulated nuclear protein (ERT2)
Smechr0201460	5030.04	-2.62122	0.0364281	-71.956	0	0	AT5G16080	carboxyesterase 17
Smechr0201496	3442.08	-2.46337	0.0372929	-66.0548	0	0	AT1G31330	photosystem I subunit F
Smechr0201498	2113.55	-2.54851	0.0540652	-47.1377	0	0	AT1G31330	photosystem I subunit F
Smechr0201569	1724.73	-5.03841	0.0962093	-52.3693	0	0	AT2G44380	Cysteine/Histidine-rich C1 domain family protein
Smechr0201586	2236.08	-2.35689	0.0529133	-44.5425	0	0	AT5G35810	Ankyrin repeat family protein
Smechr0201589	2981.12	2.88314	0.0440643	65.4302	0	0	AT1G31070	N-acetylglucosamine-1-phosphate uridylyltransferase 1
Smechr0201614	3306.62	2.77264	0.0407638	68.0172	0	0	AT1G29050	TRICHOME BIREFRINGENCE-LIKE 38
Smechr0201636	1201.1	-4.87024	0.119398	-40.7901	0	0	AT2G29100	glutamate receptor 2.9
Smechr0201662	874.253	-4.21936	0.0989081	-42.6593	0	0	AT1G28440	HAESA-like 1
Smechr0201697	2150.34	-2.51629	0.0550798	-45.6845	0	0	AT2G33800	Ribosomal protein S5 family protein
Smechr0201701	1538.02	3.6971	0.0638319	57.9194	0	0	AT2G34700	Pollen Ole e 1 allergen and extensin family protein
Smechr0201716	2534.94	-2.07844	0.0438486	-47.4005	0	0	AT2G33770	phosphate 2
Smechr0201742	4446.36	-3.70818	0.042461	-87.3314	0	0	AT5G53750	CBS domain-containing protein
Smechr0201785	2698.49	-2.38356	0.0593762	-40.1434	0	0	AT2G29990	alternative NAD(P)H dehydrogenase 2
Smechr0201846	2209.95	-3.11047	0.0578098	-53.8052	0	0	AT4G21390	S-locus lectin protein kinase family protein
Smechr0201867	2879.26	-8.52074	0.170273	-50.0415	0	0	AT3G25830	terpene synthase-like sequence-1,8-cineole
Smechr0201876	10417.2	-2.47351	0.0269883	-91.6511	0	0	AT4G05180	photosystem II subunit Q-2
Smechr0201904	3624.16	5.11116	0.059533	85.8543	0	0	AT4G21760	beta-glucosidase 47
Smechr0201922	1489.22	-5.79337	0.107655	-53.814	0	0	AT1G11700	Protein of unknown function, DUF584
Smechr0201925	48205.9	-2.64378	0.0167075	-158.239	0	0	AT4G21960	Peroxidase superfamily protein
Smechr0201926	7194.89	-3.22076	0.0314878	-102.286	0	0	AT4G04640	ATPase, F1 complex, gamma subunit protein
Smechr0201967	1002.01	-5.89236	0.13756	-42.8349	0	0	AT4G04330	Chaperonin-like RbcX protein
Smechr0201996	8365.79	7.03015	0.0650111	108.138	0	0	AT3G03190	glutathione S-transferase F11
Smechr0202009	1340.99	-3.93751	0.0848491	-46.406	0	0	AT1G66920	Protein kinase superfamily protein
Smechr0202057	1823.9	3.53953	0.0599304	59.0608	0	0	AT1G30900	VACUOLAR SORTING RECEPTOR 6
Smechr0202082	1301.36	2.53852	0.0652434	38.9084	0	0	AT1G30820	CTP synthase family protein
Smechr0202100	1585.98	-2.62659	0.0617325	-42.5479	0	0	AT4G35470	plant intracellular ras group-related LRR 4
Smechr0202177	2706.11	-3.20437	0.0536562	-59.7203	0	0	AT4G35750	SEC14 cytosolic factor family protein / phosphoglyceride transfer family protein
Smechr0202188	3534.17	-5.15785	0.0634757	-81.2571	0	0	AT2G17705	-
Smechr0202235	9972.21	-2.17076	0.0231992	-93.5703	0	0	AT1G20020	ferredoxin-NADP(+)-oxidoreductase 2
Smechr0202236	2335.03	-2.75387	0.05005	-55.0224	0	0	AT5G66200	armadillo repeat only 2
Smechr0202240	29791.1	4.81299	0.0214477	224.406	0	0	AT3G51240	flavanone 3-hydroxylase
Smechr0202242	1844.49	2.42759	0.0506838	47.8968	0	0	AT3G50080	VIER F-box proteine 2
Smechr0202271	1832.43	4.09567	0.067003	61.1266	0	0	AT5G66310	ATP binding microtubule motor family protein
Smechr0202275	3991.45	-2.14787	0.0340583	-63.0645	0	0	AT4G38970	fructose-bisphosphate aldolase 2
Smechr0202285	2982.21	4.72379	0.0597945	79.0004	0	0	AT4G36220	ferulic acid 5-hydroxylase 1
Smechr0202304	2912.17	3.82432	0.0499885	76.5039	0	0	AT4G36360	beta-galactosidase 3
Smechr0202316	1062.58	5.90899	0.132471	44.6059	0	0	-	-
Smechr0202336	2753.78	-2.10685	0.0420718	-50.0775	0	0	AT3G50900	-
Smechr0202337	12813.2	6.57706	0.0466562	140.968	0	0	AT5G42800	dihydroflavonol 4-reductase
Smechr0202367	2422.48	3.15795	0.0577574	54.6761	0	0	AT1G75170	Sec14p-like phosphatidylinositol transfer family protein
Smechr0202401	1663.59	-2.89851	0.0561284	-51.6408	0	0	AT4G36810	geranylgeranyl pyrophosphate synthase 1
Smechr0202421	3365.72	-3.4489	0.0417566	-82.5954	0	0	AT1G68530	3-ketoacyl-CoA synthase 6
Smechr0202485	3778.21	-4.17602	0.0502149	-83.163	0	0	AT3G03280	-
Smechr0202490	2126.61	-2.7457	0.0488243	-56.2364	0	0	AT1G71090	Auxin efflux carrier family protein
Smechr0202531	978.644	-3.60765	0.0921465	-39.1512	0	0	AT5G09620	Octicosapeptide/Phox/Bem1p family protein
Smechr0202534	2505.02	2.03748	0.0488838	41.68	0	0	AT5G65660	hydroxyproline-rich glycoprotein family protein
Smechr0202547	2150	2.08964	0.051127	40.8715	0	0	AT2G22795	-
Smechr0202611	1245.45	3.95232	0.0785923	50.2889	0	0	AT5G67390	-
Smechr0202645	7111.04	-4.96241	0.0484352	-102.455	0	0	AT1G47056	VIER F-box proteine 1
Smechr0202654	1425.9	-2.94408	0.0754946	-38.9973	0	0	AT4G24240	WRKY DNA-binding protein 7
Smechr0202657	3712.41	6.72973	0.0885746	75.9781	0	0	AT5G67210	Protein of unknown function (DUF579)
Smechr0202664	2364.69	3.18161	0.0497588	63.9406	0	0	AT2G23360	Plant protein of unknown function (DUF869)
Smechr0202666	2521.63	2.99707	0.048871	61.326	0	0	AT2G23380	SET domain-containing protein
Smechr0202680	2318.39	-7.37044	0.177921	-41.4254	0	0	AT4G36950	mitogen-activated protein kinase kinase kinase 21
Smechr0202692	1811.83	2.03654	0.0532	38.2808	0	0	AT4G36980	-
Smechr0202763	713.761	-4.70043	0.118976	-39.5073	0	0	AT5G66560	Phototropic-responsive NPH3 family protein
Smechr0202766	17232.7	-2.85967	0.0220554	-129.658	0	0	AT3G50820	photosystem II subunit O-2
Smechr0202778	2600.34	-2.4002	0.0531256	-45.1798	0	0	AT2G23770	protein kinase family protein / peptidoglycan-binding LysM domain-containing protein
Smechr0202802	6583.28	-2.44336	0.0301408	-81.0648	0	0	AT3G28180	Cellulose-synthase-like C4
Smechr0202803	3256.46	3.24777	0.0442715	73.3604	0	0	AT5G38710	Methylenetetrahydrofolate reductase family protein
Smechr0202834	2859.12	2.23926	0.0492915	45.429	0	0	AT5G38900	Thioredoxin superfamily protein
Smechr0202849	2365.27	-3.08971	0.0590685	-52.3073	0	0	AT3G51550	Malectin/receptor-like protein kinase family protein
Smechr0202850	1554.73	-2.89008	0.0579419	-49.8789	0	0	AT3G29780	ralf-like 27
Smechr0202884	3743.54	-2.94699	0.0437611	-67.3427	0	0	AT3G01040	galacturonosyltransferase 13
Smechr0202908	898.761	3.04831	0.075798	40.2163	0	0	AT1G18670	Protein kinase superfamily protein
Smechr0202919	1892.98	3.18769	0.0545531	58.4328	0	0	AT3G29060	EXS (ERD1/XPR1/SYG1) family protein
Smechr0202929	2396.1	-4.42606	0.0750409	-58.9819	0	0	AT5G39670	Calcium-binding EF-hand family protein
Smechr0202940	1423.97	-3.97395	0.0777955	-51.082	0	0	AT5G39785	Protein of unknown function (DUF1666)
Smechr0202979	3328.79	-5.57829	0.0874616	-63.7798	0	0	AT1G27100	Actin cross-linking protein
Smechr0202983	12010	-4.3067	0.0300695	-143.225	0	0	AT3G28510	P-loop containing nucleoside triphosphate hydrolases superfamily protein
Smechr0202998	1573.99	-2.69672	0.0572004	-47.145	0	0	AT2G47450	chloroplast signal recognition particle component (CAO)
Smechr0203025	1044.55	-3.63816	0.0873108	-41.669	0	0	AT3G01420	Peroxidase superfamily protein
Smechr0203027	788.628	-4.81148	0.113982	-42.2127	0	0	AT3G28050	nodulin MtN21 /EamA-like transporter family protein
Smechr0203045	1477.13	2.21356	0.0558784	39.6138	0	0	AT3G27960	Tetratricopeptide repeat (TPR)-like superfamily protein
Smechr0203047	3454.79	-7.955	0.13035	-61.0281	0	0	AT3G01500	carbonic anhydrase 1
Smechr0203075	1446.74	2.95359	0.0589165	50.1319	0	0	AT5G14550	Core-2/I-branching beta-1,6-N-acetylglucosaminyltransferase family protein
Smechr0203076	3150.06	2.14933	0.0407342	52.7649	0	0	AT5G40390	Raffinose synthase family protein
Smechr0203097	1090.49	-3.24882	0.0825148	-39.3725	0	0	AT3G27540	beta-1,4-N-acetylglucosaminyltransferase family protein
Smechr0203153	4297.14	-5.85538	0.0773187	-75.7304	0	0	AT1G76650	calmodulin-like 38
Smechr0203156	2766.98	-2.7287	0.0470778	-57.9615	0	0	AT5G40860	-
Smechr0300102	1077.41	5.93592	0.141614	41.9163	0	0	AT2G38300	myb-like HTH transcriptional regulator family protein
Smechr0300112	4654.63	4.24258	0.0474582	89.3962	0	0	AT1G28600	GDSL-like Lipase/Acylhydrolase superfamily protein
Smechr0300199	922.722	-2.71237	0.0719905	-37.6768	0	0	AT1G11545	xyloglucan endotransglucosylase/hydrolase 8
Smechr0300213	3130.65	3.41413	0.0485675	70.2966	0	0	AT5G37020	auxin response factor 8
Smechr0300306	1812.81	2.47684	0.0521939	47.4546	0	0	AT2G18280	tubby like protein 2
Smechr0300315	722.744	-4.13781	0.103219	-40.0877	0	0	AT3G50685	-
Smechr0300331	55626.3	-3.81754	0.0201965	-189.02	0	0	AT5G38420	Ribulose bisphosphate carboxylase (small chain) family protein
Smechr0300475	2327.84	-3.52208	0.0840288	-41.9151	0	0	AT5G62180	carboxyesterase 20
Smechr0300483	8380.73	-2.98846	0.0338564	-88.2686	0	0	AT3G48560	chlorsulfuron/imidazolinone resistant 1
Smechr0300574	5248.33	-3.38427	0.0522999	-64.709	0	0	AT4G36830	GNS1/SUR4 membrane protein family
Smechr0300648	3057.4	-2.7639	0.0516317	-53.5311	0	0	AT1G77210	sugar transporter 14
Smechr0300663	2300.62	-2.59215	0.0554562	-46.7423	0	0	AT1G57820	Zinc finger (C3HC4-type RING finger) family protein
Smechr0300939	2448.17	2.18841	0.0455227	48.0729	0	0	AT2G42490	Copper amine oxidase family protein
Smechr0300959	1294.15	-4.52972	0.101432	-44.6578	0	0	AT1G70630	Nucleotide-diphospho-sugar transferase family protein
Smechr0300962	1330.07	-2.66472	0.0644433	-41.3498	0	0	AT1G70640	octicosapeptide/Phox/Bem1p (PB1) domain-containing protein
Smechr0301225	16922.2	2.602	0.0211945	122.768	0	0	AT5G49720	glycosyl hydrolase 9A1
Smechr0301298	3146.63	-3.24135	0.0514884	-62.9531	0	0	AT1G70420	Protein of unknown function (DUF1645)
Smechr0301398	710.605	-3.31242	0.087369	-37.913	0	0	AT1G23740	Oxidoreductase, zinc-binding dehydrogenase family protein
Smechr0301481	1108.45	-2.70868	0.0684224	-39.5876	0	0	AT1G70300	K+ uptake permease 6
Smechr0301507	1678.58	-2.36706	0.0524662	-45.1158	0	0	AT5G14320	Ribosomal protein S13/S18 family
Smechr0301514	1177.81	-4.70077	0.0913474	-51.4604	0	0	AT1G52190	Major facilitator superfamily protein
Smechr0301542	3163.24	-4.14325	0.0850991	-48.6873	0	0	AT1G24100	UDP-glucosyl transferase 74B1
Smechr0301652	1828.41	-2.53092	0.0521713	-48.5118	0	0	AT3G17930	-
Smechr0301661	3480.76	-3.94949	0.0547529	-72.133	0	0	AT3G48180	-
Smechr0301709	1850.38	-2.00377	0.0482984	-41.4872	0	0	AT4G25130	peptide met sulfoxide reductase 4
Smechr0301720	4768.17	-4.42089	0.0535834	-82.5049	0	0	AT5G51190	Integrase-type DNA-binding superfamily protein
Smechr0301766	4064.1	-4.24443	0.0542003	-78.3102	0	0	AT3G47420	phosphate starvation-induced gene 3
Smechr0301767	7346.16	-3.93592	0.036532	-107.739	0	0	AT4G25810	xyloglucan endotransglycosylase 6
Smechr0301822	24595.5	-4.37313	0.0605581	-72.2138	0	0	AT5G62350	Plant invertase/pectin methylesterase inhibitor superfamily protein
Smechr0301937	1828.64	-5.9385	0.105244	-56.4261	0	0	AT4G25480	dehydration response element B1A
Smechr0301939	6052.98	-4.60866	0.0433886	-106.218	0	0	AT4G25480	dehydration response element B1A
Smechr0301940	4131.24	-5.4054	0.061539	-87.837	0	0	AT4G25480	dehydration response element B1A
Smechr0301950	1081.37	-3.58533	0.0793624	-45.1767	0	0	AT5G52110	Protein of unknown function (DUF2930)
Smechr0302027	1561.26	3.43917	0.0623426	55.1656	0	0	AT5G23860	tubulin beta 8
Smechr0302076	23125	5.77411	0.028522	202.444	0	0	AT4G25640	detoxifying efflux carrier 35
Smechr0302081	2151.89	-2.20706	0.0471099	-46.8492	0	0	AT5G52510	SCARECROW-like 8
Smechr0302098	2797.67	-2.01507	0.0444598	-45.3235	0	0	AT5G52640	heat shock protein 90.1
Smechr0302100	2151.65	-2.89617	0.0610671	-47.4261	0	0	AT1G01490	Heavy metal transport/detoxification superfamily protein
Smechr0302127	1386.79	-2.84023	0.0712015	-39.8901	0	0	AT5G24030	SLAC1 homologue 3
Smechr0302179	3040.45	3.18325	0.0436247	72.9688	0	0	AT5G53120	spermidine synthase 3
Smechr0302181	2223.45	-2.62737	0.0547915	-47.9522	0	0	AT1G66910	Protein kinase superfamily protein
Smechr0302183	1422.87	-3.96582	0.0800814	-49.5224	0	0	AT1G66920	Protein kinase superfamily protein
Smechr0302217	3066.41	4.32801	0.0547265	79.0843	0	0	AT3G49260	IQ-domain 21
Smechr0302266	3716.01	-5.26703	0.0799422	-65.8854	0	0	AT2G46690	SAUR-like auxin-responsive protein family
Smechr0302282	3137.33	-3.46005	0.0502632	-68.8387	0	0	AT5G54165	-
Smechr0302283	2807.86	-4.2484	0.058512	-72.6073	0	0	AT5G54165	-
Smechr0302284	12957.7	-2.74374	0.0237717	-115.42	0	0	AT1G64720	Polyketide cyclase/dehydrase and lipid transport superfamily protein
Smechr0302293	6453.18	-4.06299	0.05492	-73.9803	0	0	AT5G24530	2-oxoglutarate (2OG) and Fe(II)-dependent oxygenase superfamily protein
Smechr0302294	34385.1	7.22619	0.035312	204.639	0	0	AT5G54160	O-methyltransferase 1
Smechr0302301	1821.76	5.09143	0.0870147	58.5123	0	0	AT5G24580	Heavy metal transport/detoxification superfamily protein
Smechr0302314	11056.4	-2.24002	0.0249178	-89.8966	0	0	AT3G49550	-
Smechr0302320	899.629	-4.68128	0.110132	-42.5059	0	0	AT5G24655	response to low sulfur 4
Smechr0302328	1506.35	-2.48084	0.0567465	-43.718	0	0	AT5G17170	rubredoxin family protein
Smechr0302347	3412.69	2.7941	0.0394227	70.8753	0	0	AT1G65060	4-coumarate:CoA ligase 3
Smechr0302351	6635.15	-2.94488	0.0302485	-97.3562	0	0	AT3G03050	cellulose synthase-like D3
Smechr0302445	4651	-3.14964	0.0682407	-46.1549	0	0	AT5G14040	phosphate transporter 3;1
Smechr0302477	1568.69	4.52854	0.084635	53.5067	0	0	AT1G73360	homeodomain GLABROUS 11
Smechr0302551	3344.29	2.67721	0.0382669	69.9615	0	0	AT1G17840	white-brown complex homolog protein 11
Smechr0302632	1468.73	-2.63691	0.0560884	-47.0135	0	0	AT3G48420	Haloacid dehalogenase-like hydrolase (HAD) superfamily protein
Smechr0302640	5429.08	3.6483	0.0346137	105.401	0	0	AT4G24780	Pectin lyase-like superfamily protein
Smechr0302643	757.597	3.72813	0.093455	39.8922	0	0	AT5G50260	Cysteine proteinases superfamily protein
Smechr0302693	2059	-4.19225	0.0836683	-50.1055	0	0	AT3G48240	Octicosapeptide/Phox/Bem1p family protein
Smechr0302695	1175.55	-4.08461	0.108287	-37.7202	0	0	AT1G15530	Concanavalin A-like lectin protein kinase family protein
Smechr0302698	2629.5	-3.42873	0.0564924	-60.6936	0	0	AT3G05200	RING/U-box superfamily protein
Smechr0302703	2323.91	3.21688	0.0511371	62.9069	0	0	AT5G26660	myb domain protein 86
Smechr0302749	1965.24	-4.62431	0.0794803	-58.1818	0	0	AT2G15760	Protein of unknown function (DUF1645)
Smechr0302754	1835.22	-3.59983	0.0612281	-58.7937	0	0	AT3G48200	-
Smechr0302755	1264.49	-7.18718	0.18194	-39.503	0	0	AT3G48200	-
Smechr0302799	1259.83	-2.72781	0.0691225	-39.4633	0	0	AT1G74730	Protein of unknown function (DUF1118)
Smechr0302801	1264.66	-3.16181	0.0721817	-43.8034	0	0	AT3G01470	homeobox 1
Smechr0302809	2861.97	-2.45249	0.051352	-47.7584	0	0	AT5G62680	Major facilitator superfamily protein
Smechr0302834	1605.24	-3.47002	0.0641445	-54.097	0	0	AT1G74840	Homeodomain-like superfamily protein
Smechr0302839	1220.64	3.03992	0.0673654	45.1259	0	0	AT5G62580	ARM repeat superfamily protein
Smechr0302923	2966.09	-2.05563	0.0416511	-49.3536	0	0	AT5G23040	Protein of unknown function (DUF3353)
Smechr0302962	1132.95	3.7342	0.0784187	47.6188	0	0	AT3G08900	reversibly glycosylated polypeptide 3
Smechr0302967	3249.37	8.14334	0.14948	54.478	0	0	AT5G15630	COBRA-like extracellular glycosyl-phosphatidyl inositol-anchored protein family
Smechr0302983	1752.38	-2.42541	0.0610477	-39.7298	0	0	AT5G61010	exocyst subunit exo70 family protein E2
Smechr0302994	1483.9	4.60073	0.0793701	57.9655	0	0	AT5G07990	Cytochrome P450 superfamily protein
Smechr0303036	1241.71	2.73338	0.0649111	42.1097	0	0	AT1G18660	zinc finger (C3HC4-type RING finger) family protein
Smechr0303055	2836.98	-2.99339	0.0577214	-51.8594	0	0	AT3G14250	RING/U-box superfamily protein
Smechr0303084	3852.66	-3.25406	0.044624	-72.9217	0	0	AT3G47640	basic helix-loop-helix (bHLH) DNA-binding superfamily protein
Smechr0303098	2624.85	-2.72415	0.0601495	-45.2896	0	0	AT1G80180	-
Smechr0303116	1469.93	-2.84198	0.066735	-42.5861	0	0	AT5G20190	Tetratricopeptide repeat (TPR)-like superfamily protein
Smechr0303135	1430.75	-3.27147	0.0611312	-53.5156	0	0	AT1G15980	NDH-dependent cyclic electron flow 1
Smechr0303160	659.396	4.26362	0.112082	38.0401	0	0	AT4G32000	Protein kinase superfamily protein
Smechr0303182	2192.73	-2.36498	0.0503752	-46.9473	0	0	AT1G80480	plastid transcriptionally active 17
Smechr0303228	12768.3	3.72607	0.0298679	124.752	0	0	AT3G21240	4-coumarate:CoA ligase 2
Smechr0303233	4494.45	-2.01636	0.0391471	-51.5072	0	0	AT5G51070	Clp ATPase
Smechr0303236	9863.54	-3.03771	0.0354536	-85.6815	0	0	AT5G47910	respiratory burst oxidase homologue D
Smechr0303255	834.136	3.56266	0.084865	41.9803	0	0	AT1G01630	Sec14p-like phosphatidylinositol transfer family protein
Smechr0303264	1528.01	-2.30005	0.0559108	-41.1379	0	0	AT4G25080	magnesium-protoporphyrin IX methyltransferase
Smechr0303273	782.137	3.40602	0.0861433	39.539	0	0	AT1G28110	serine carboxypeptidase-like 45
Smechr0303279	1165.47	-3.85867	0.098362	-39.2293	0	0	AT1G04960	Protein of unknown function (DUF1664)
Smechr0303280	11230.5	-2.86104	0.0248418	-115.17	0	0	AT2G01670	nudix hydrolase homolog 17
Smechr0303307	7778.32	-2.44208	0.0339612	-71.908	0	0	AT1G18210	Calcium-binding EF-hand family protein
Smechr0303328	2722.78	-3.63836	0.0529086	-68.767	0	0	AT1G73680	alpha dioxygenase
Smechr0303339	1328.33	-4.11165	0.0780144	-52.7038	0	0	AT1G18170	FKBP-like peptidyl-prolyl cis-trans isomerase family protein
Smechr0303386	6531.65	-8.09153	0.147386	-54.9005	0	0	AT3G25882	NIM1-interacting 2
Smechr0303423	3764.18	3.37105	0.0489262	68.9007	0	0	AT1G52760	lysophospholipase 2
Smechr0303484	20348	-3.54233	0.0257224	-137.714	0	0	AT1G52190	Major facilitator superfamily protein
Smechr0303487	3001.04	3.2624	0.0478685	68.1533	0	0	AT1G79840	HD-ZIP IV family of homeobox-leucine zipper protein with lipid-binding START domain
Smechr0303511	1243.08	-3.91022	0.0762455	-51.2846	0	0	AT1G55490	chaperonin 60 beta
Smechr0303527	10097.9	2.17051	0.0268666	80.7885	0	0	AT1G59870	ABC-2 and Plant PDR ABC-type transporter family protein
Smechr0303546	4046.17	2.15131	0.0337637	63.7166	0	0	AT3G16370	GDSL-like Lipase/Acylhydrolase superfamily protein
Smechr0303570	6761.31	-2.82953	0.0304452	-92.9384	0	0	AT1G17730	vacuolar protein sorting 46.1
Smechr0303620	1984.32	-3.10915	0.0565731	-54.958	0	0	AT1G72790	hydroxyproline-rich glycoprotein family protein
Smechr0303634	706.438	4.30478	0.108098	39.823	0	0	AT3G14170	Plant protein of unknown function (DUF936)
Smechr0303651	1537.25	2.39502	0.0581068	41.2176	0	0	AT3G14067	Subtilase family protein
Smechr0303656	20700.6	-4.12353	0.0263086	-156.737	0	0	AT1G17420	lipoxygenase 3
Smechr0303657	11470.7	-3.55767	0.047082	-75.5632	0	0	AT5G07990	Cytochrome P450 superfamily protein
Smechr0400018	1512.78	-2.29872	0.0581826	-39.5087	0	0	AT4G01150	-
Smechr0400059	3837.25	-2.92898	0.0432988	-67.6458	0	0	AT2G46820	photosystem I P subunit
Smechr0400060	790.592	5.31003	0.128292	41.39	0	0	AT1G01060	Homeodomain-like superfamily protein
Smechr0400139	5404.54	-3.44415	0.0373729	-92.1565	0	0	AT1G50640	ethylene responsive element binding factor 3
Smechr0400151	9391.63	-2.65139	0.0264237	-100.342	0	0	AT3G61470	photosystem I light harvesting complex gene 2
Smechr0400167	2960.55	2.05678	0.0422301	48.704	0	0	AT4G27070	tryptophan synthase beta-subunit 2
Smechr0400177	2061.78	7.00053	0.128697	54.3954	0	0	AT5G54690	galacturonosyltransferase 12
Smechr0400191	2707.21	-2.7639	0.0498289	-55.4678	0	0	AT4G27280	Calcium-binding EF-hand family protein
Smechr0400223	1211.27	-2.91106	0.06552	-44.43	0	0	AT3G15360	thioredoxin M-type 4
Smechr0400234	1426.17	3.28034	0.0630117	52.0592	0	0	AT3G23560	MATE efflux family protein
Smechr0400250	1417.06	3.19558	0.0655845	48.7246	0	0	AT1G53290	Galactosyltransferase family protein
Smechr0400254	4823.13	-4.77088	0.0814011	-58.6095	0	0	AT3G50930	cytochrome BC1 synthesis
Smechr0400344	980.382	-4.04388	0.0852835	-47.4169	0	0	AT4G35160	O-methyltransferase family protein
Smechr0400380	2863.84	-3.42381	0.0479539	-71.3979	0	0	AT4G03510	RING membrane-anchor 1
Smechr0400430	2817.27	-2.18881	0.0402485	-54.3824	0	0	AT5G45930	magnesium chelatase i2
Smechr0400471	5358.09	-4.86336	0.0570328	-85.2731	0	0	AT1G53170	ethylene response factor 8
Smechr0400490	2641.67	-5.1941	0.0919846	-56.4671	0	0	AT4G21510	F-box family protein
Smechr0400535	2187.19	-3.1533	0.0814328	-38.7228	0	0	AT4G23470	PLAC8 family protein
Smechr0400661	1528.37	-2.99719	0.0629081	-47.644	0	0	AT1G01820	peroxin 11c
Smechr0400728	6921.21	-3.34444	0.0302151	-110.687	0	0	AT2G45290	Transketolase
Smechr0400836	3412.47	-2.28097	0.0475218	-47.9985	0	0	AT2G44710	RNA-binding (RRM/RBD/RNP motifs) family protein
Smechr0400947	1968.85	4.65946	0.0735405	63.3591	0	0	AT3G06350	dehydroquinate dehydratase, putative / shikimate dehydrogenase, putative
Smechr0401006	2975.98	-3.23588	0.0430245	-75.2102	0	0	AT1G60950	2Fe-2S ferredoxin-like superfamily protein
Smechr0401078	7023.27	2.86504	0.0279145	102.637	0	0	AT5G08640	flavonol synthase 1
Smechr0401253	6699.23	-5.37019	0.0662222	-81.0936	0	0	AT1G22710	sucrose-proton symporter 2
Smechr0401276	5770.93	-4.11849	0.0536121	-76.8202	0	0	AT1G34420	leucine-rich repeat transmembrane protein kinase family protein
Smechr0401516	2541.15	-4.40579	0.0928082	-47.472	0	0	AT1G31130	-
Smechr0401532	4821.99	-2.43449	0.0381285	-63.8494	0	0	AT1G21450	SCARECROW-like 1
Smechr0401559	1465.07	2.34251	0.0562941	41.6121	0	0	AT5G42240	serine carboxypeptidase-like 42
Smechr0401584	4463.72	-4.3151	0.0514151	-83.9266	0	0	AT5G64660	CYS, MET, PRO, and GLY protein 2
Smechr0401634	1820.05	-2.9438	0.0519219	-56.6967	0	0	AT1G43670	Inositol monophosphatase family protein
Smechr0401648	11321.7	-5.09163	0.0359299	-141.71	0	0	AT1G18740	Protein of unknown function (DUF793)
Smechr0401661	1425.13	2.5232	0.0644403	39.1556	0	0	AT5G16860	Tetratricopeptide repeat (TPR)-like superfamily protein
Smechr0401674	33487.9	2.16121	0.0202183	106.894	0	0	-	-
Smechr0401675	28209.2	4.29902	0.0502333	85.5809	0	0	AT4G10550	Subtilase family protein
Smechr0401778	2501.08	-2.24226	0.0471729	-47.5328	0	0	AT4G09670	Oxidoreductase family protein
Smechr0401866	1522.79	2.32785	0.0581964	39.9998	0	0	AT1G35780	-
Smechr0401906	3559.98	8.83284	0.176323	50.0947	0	0	AT5G64260	EXORDIUM like 2
Smechr0401907	18202.1	4.45317	0.0263422	169.051	0	0	AT1G22410	Class-II DAHP synthetase family protein
Smechr0401928	6016.03	9.50714	0.174291	54.5474	0	0	AT1G72230	Cupredoxin superfamily protein
Smechr0401931	1339.22	-3.19321	0.0753921	-42.3547	0	0	AT2G14095	-
Smechr0401951	2813.08	-2.47295	0.0457026	-54.1095	0	0	AT5G09460	sequence-specific DNA binding transcription factors;transcription regulators
Smechr0402021	4128.21	3.34137	0.04007	83.3882	0	0	AT5G26780	serine hydroxymethyltransferase 2
Smechr0402039	8846.14	-5.26866	0.0604276	-87.1896	0	0	AT1G09970	Leucine-rich receptor-like protein kinase family protein
Smechr0402062	2823.29	-6.9998	0.109267	-64.0612	0	0	AT4G08150	KNOTTED-like from Arabidopsis thaliana
Smechr0402081	1821.57	-3.90833	0.0732057	-53.3884	0	0	AT4G27300	S-locus lectin protein kinase family protein
Smechr0402086	2047.35	2.47439	0.0526316	47.0133	0	0	AT1G58440	FAD/NAD(P)-binding oxidoreductase family protein
Smechr0402125	1197.02	4.19267	0.0811567	51.6614	0	0	AT3G03990	alpha/beta-Hydrolases superfamily protein
Smechr0402138	19449.8	-4.97411	0.0322239	-154.361	0	0	AT1G27730	salt tolerance zinc finger
Smechr0402149	4824.49	-7.15117	0.086036	-83.1184	0	0	AT5G67360	Subtilase family protein
Smechr0402154	4952.5	6.57078	0.0741057	88.6676	0	0	AT5G48810	cytochrome B5 isoform D
Smechr0402159	1717.91	3.32348	0.0587026	56.6155	0	0	AT2G14900	Gibberellin-regulated family protein
Smechr0402167	1207.23	-3.38056	0.0859091	-39.3504	0	0	AT5G10600	cytochrome P450, family 81, subfamily K, polypeptide 2
Smechr0402173	2152.95	-4.05919	0.0663034	-61.2214	0	0	AT3G56360	-
Smechr0402182	3560.03	2.57695	0.038913	66.2233	0	0	AT5G47820	P-loop containing nucleoside triphosphate hydrolases superfamily protein
Smechr0402190	1686.79	3.2926	0.0597106	55.1427	0	0	AT5G43060	Granulin repeat cysteine protease family protein
Smechr0402243	887.665	3.61579	0.0835593	43.2721	0	0	AT4G33330	plant glycogenin-like starch initiation protein 3
Smechr0402263	905.147	-4.17607	0.0925998	-45.0981	0	0	AT2G26560	phospholipase A 2A
Smechr0402283	4120.52	-2.10312	0.0432988	-48.5723	0	0	AT4G33300	ADR1-like 1
Smechr0402311	6343.25	-7.84584	0.19461	-40.3157	0	0	AT5G42650	allene oxide synthase
Smechr0402317	2747.82	-2.68503	0.044858	-59.8562	0	0	AT1G74970	ribosomal protein S9
Smechr0402323	3929.18	2.9446	0.040642	72.4521	0	0	AT1G19300	Nucleotide-diphospho-sugar transferases superfamily protein
Smechr0402368	3071.38	2.03985	0.0407479	50.0604	0	0	AT1G75170	Sec14p-like phosphatidylinositol transfer family protein
Smechr0402394	3238.09	-2.21096	0.0419649	-52.6859	0	0	AT1G19530	-
Smechr0402401	1914	-2.3337	0.0525621	-44.399	0	0	AT1G75350	Ribosomal protein L31
Smechr0402418	2355.61	2.67472	0.0457181	58.5046	0	0	AT1G75410	BEL1-like homeodomain 3
Smechr0402463	2797.01	2.00635	0.0425671	47.1338	0	0	AT1G19940	glycosyl hydrolase 9B5
Smechr0402486	14726.9	-2.17983	0.0262096	-83.1691	0	0	AT1G20030	Pathogenesis-related thaumatin superfamily protein
Smechr0402502	4877.02	3.22252	0.0358531	89.881	0	0	AT1G20190	expansin 11
Smechr0402517	1520.68	-3.40219	0.0707403	-48.0941	0	0	AT4G35790	phospholipase D delta
Smechr0402543	887.901	4.18493	0.0989238	42.3045	0	0	AT1G42430	-
Smechr0402549	3589	-3.25122	0.048058	-67.6521	0	0	AT3G26040	HXXXD-type acyl-transferase family protein
Smechr0402594	969.765	2.90832	0.0736521	39.4873	0	0	AT1G76490	hydroxy methylglutaryl CoA reductase 1
Smechr0402613	4104.15	-4.37962	0.0560466	-78.1423	0	0	AT1G21010	-
Smechr0500039	1833.17	-2.29623	0.0583305	-39.3658	0	0	AT1G19220	auxin response factor 19
Smechr0500079	1876.15	-2.86795	0.0562866	-50.9527	0	0	AT2G46220	Uncharacterized conserved protein (DUF2358)
Smechr0500080	11289.5	-3.06852	0.0330204	-92.928	0	0	AT1G79750	NADP-malic enzyme 4
Smechr0500088	2439.85	-3.01079	0.0618857	-48.6509	0	0	AT5G53130	cyclic nucleotide gated channel 1
Smechr0500096	2121.59	-2.51885	0.0511338	-49.26	0	0	AT4G09650	ATP synthase delta-subunit gene
Smechr0500156	1315.18	-2.51875	0.0613279	-41.0702	0	0	AT1G66180	Eukaryotic aspartyl protease family protein
Smechr0500238	850.674	-3.70047	0.0901897	-41.0298	0	0	AT5G07580	Integrase-type DNA-binding superfamily protein
Smechr0500239	5731.69	-4.84895	0.0512746	-94.5683	0	0	AT5G51190	Integrase-type DNA-binding superfamily protein
Smechr0500261	6772.18	4.98036	0.108245	46.0101	0	0	AT5G05270	Chalcone-flavanone isomerase family protein
Smechr0500269	25242.6	3.16412	0.0207104	152.779	0	0	AT5G05340	Peroxidase superfamily protein
Smechr0500279	2447.67	-2.74729	0.0499551	-54.9952	0	0	AT5G05410	DRE-binding protein 2A
Smechr0500302	24648.4	-3.57794	0.0200164	-178.75	0	0	AT2G40140	zinc finger (CCCH-type) family protein
Smechr0500304	1972.87	-4.82688	0.0918121	-52.5735	0	0	AT3G55950	CRINKLY4 related 3
Smechr0500305	3295.22	-2.93404	0.0391011	-75.0373	0	0	AT3G55800	sedoheptulose-bisphosphatase
Smechr0500342	4426.06	-2.27942	0.0366587	-62.1796	0	0	AT3G11410	protein phosphatase 2CA
Smechr0500352	4295.11	-2.39013	0.0473933	-50.4318	0	0	-	-
Smechr0500375	1029.52	-3.53176	0.0824363	-42.8422	0	0	AT1G48030	mitochondrial lipoamide dehydrogenase 1
Smechr0500376	5444.97	-3.79797	0.0408699	-92.9282	0	0	AT3G62260	Protein phosphatase 2C family protein
Smechr0500397	1572.16	-3.16429	0.0610858	-51.8008	0	0	AT1G71500	Rieske (2Fe-2S) domain-containing protein
Smechr0500409	11179.1	4.58317	0.0305407	150.067	0	0	AT5G13930	Chalcone and stilbene synthase family protein
Smechr0500435	18382.7	3.64439	0.0212355	171.618	0	0	AT4G13930	serine hydroxymethyltransferase 4
Smechr0500460	36563.3	7.31905	0.0365599	200.194	0	0	-	-
Smechr0500486	1035.74	-2.88916	0.0721266	-40.0568	0	0	AT4G02340	alpha/beta-Hydrolases superfamily protein
Smechr0500511	2980.69	6.49567	0.0924871	70.2332	0	0	AT3G12110	actin-11
Smechr0500525	11427.9	4.01079	0.0300945	133.273	0	0	AT2G28760	UDP-XYL synthase 6
Smechr0500529	1653.86	-3.38085	0.0621527	-54.3959	0	0	AT2G39570	ACT domain-containing protein
Smechr0500553	7281.67	-2.6717	0.0321334	-83.1442	0	0	AT3G12740	ALA-interacting subunit 1
Smechr0500589	1109.16	3.70733	0.0825841	44.8915	0	0	AT3G11910	ubiquitin-specific protease 13
Smechr0500713	11963.9	4.42965	0.0309666	143.046	0	0	AT3G53260	phenylalanine ammonia-lyase 2
Smechr0500718	4352.61	2.22167	0.0354664	62.6416	0	0	AT4G31180	Class II aminoacyl-tRNA and biotin synthetases superfamily protein
Smechr0500743	2992.32	6.54741	0.0934898	70.0335	0	0	AT2G03200	Eukaryotic aspartyl protease family protein
Smechr0500888	1055.03	-5.91174	0.134745	-43.8735	0	0	AT1G19210	Integrase-type DNA-binding superfamily protein
Smechr0501088	3184.28	-4.93004	0.0902086	-54.6516	0	0	AT3G26300	cytochrome P450, family 71, subfamily B, polypeptide 34
Smechr0501100	1969.27	-2.16459	0.0542664	-39.8882	0	0	AT3G02130	receptor-like protein kinase 2
Smechr0501656	9127.7	2.05402	0.0251721	81.5993	0	0	AT1G79750	NADP-malic enzyme 4
Smechr0501775	1251.37	-5.19728	0.0982042	-52.9232	0	0	AT3G15840	post-illumination chlorophyll fluorescence increase
Smechr0501814	919.981	-4.65183	0.114799	-40.5214	0	0	AT5G51160	Ankyrin repeat family protein
Smechr0501939	11493.1	-2.92217	0.0361365	-80.8647	0	0	AT3G55310	NAD(P)-binding Rossmann-fold superfamily protein
Smechr0501949	3170.72	-4.09674	0.096517	-42.4457	0	0	AT4G36220	ferulic acid 5-hydroxylase 1
Smechr0501950	5238.69	-2.98636	0.0488949	-61.0771	0	0	AT3G55310	NAD(P)-binding Rossmann-fold superfamily protein
Smechr0501956	5599.26	-6.0031	0.121355	-49.4674	0	0	AT3G12120	fatty acid desaturase 2
Smechr0502032	1885.56	-2.9935	0.0641183	-46.6871	0	0	AT4G34131	UDP-glucosyl transferase 73B3
Smechr0502047	5425.48	5.87689	0.0570325	103.045	0	0	AT5G54010	UDP-Glycosyltransferase superfamily protein
Smechr0502121	4290.67	2.88508	0.0707496	40.7788	0	0	AT4G11650	osmotin 34
Smechr0502182	5016.43	-2.61618	0.0328488	-79.643	0	0	AT4G09650	ATP synthase delta-subunit gene
Smechr0502228	4438.59	-2.32896	0.052673	-44.2154	0	0	-	-
Smechr0502229	6109.23	-2.08915	0.0325278	-64.2267	0	0	-	-
Smechr0502272	13012.1	5.68479	0.0362107	156.992	0	0	AT3G26040	HXXXD-type acyl-transferase family protein
Smechr0502274	1374.28	2.90541	0.0644469	45.0822	0	0	AT5G49630	amino acid permease 6
Smechr0502317	1103.73	2.71513	0.0713562	38.0504	0	0	AT4G07390	Mannose-P-dolichol utilization defect 1 protein
Smechr0502427	74457.9	-2.59475	0.0122663	-211.535	0	0	AT4G35090	catalase 2
Smechr0502429	2535.04	-5.24747	0.0740517	-70.8623	0	0	AT1G42970	glyceraldehyde-3-phosphate dehydrogenase B subunit
Smechr0502503	3395.23	-6.31195	0.105695	-59.7188	0	0	AT4G31550	WRKY DNA-binding protein 11
Smechr0502580	3831.38	5.41359	0.0615461	87.9599	0	0	AT2G36740	sequence-specific DNA binding transcription factors;DNA binding;DNA binding
Smechr0502616	5012.21	2.82656	0.0346831	81.4967	0	0	AT4G13930	serine hydroxymethyltransferase 4
Smechr0502617	8603.62	6.75989	0.0595427	113.53	0	0	AT4G13940	S-adenosyl-L-homocysteine hydrolase
Smechr0502624	13067.2	5.59172	0.0355551	157.269	0	0	AT4G15550	indole-3-acetate beta-D-glucosyltransferase
Smechr0502626	13851.7	4.44033	0.0282128	157.387	0	0	AT3G54770	RNA-binding (RRM/RBD/RNP motifs) family protein
Smechr0502648	1550.92	4.60303	0.0789701	58.2883	0	0	AT1G05850	Chitinase family protein
Smechr0502663	1260.24	2.67128	0.0609681	43.8143	0	0	AT1G56720	Protein kinase superfamily protein
Smechr0502679	8954.61	-2.04681	0.027016	-75.7631	0	0	AT1G47960	cell wall / vacuolar inhibitor of fructosidase 1
Smechr0502693	1163.96	-3.84823	0.0831069	-46.3046	0	0	AT3G16910	acyl-activating enzyme 7
Smechr0502694	1503.46	-3.71767	0.0714522	-52.0302	0	0	AT3G06740	GATA transcription factor 15
Smechr0502724	5294.93	-3.2171	0.0374396	-85.9276	0	0	AT1G51400	Photosystem II 5 kD protein
Smechr0502752	5390.8	-3.0296	0.0326846	-92.692	0	0	AT2G13360	alanine:glyoxylate aminotransferase
Smechr0502788	5836.09	-2.72042	0.0631601	-43.0719	0	0	AT3G12120	fatty acid desaturase 2
Smechr0502809	2343.25	3.20787	0.0509451	62.9672	0	0	AT1G55320	acyl-activating enzyme 18
Smechr0600170	1432.56	-2.52298	0.0584465	-43.1673	0	0	AT5G58250	-
Smechr0600238	9666.61	-5.15571	0.0383885	-134.304	0	0	AT1G07160	Protein phosphatase 2C family protein
Smechr0600241	5464.34	2.31662	0.0331497	69.8836	0	0	AT3G47340	glutamine-dependent asparagine synthase 1
Smechr0600256	4536.96	-4.01634	0.0412172	-97.4434	0	0	AT2G29630	thiaminC
Smechr0600303	1896.53	-2.62771	0.0509333	-51.5911	0	0	AT3G46780	plastid transcriptionally active 16
Smechr0600309	8376.23	-3.19358	0.0296489	-107.713	0	0	AT3G46620	zinc finger (C3HC4-type RING finger) family protein
Smechr0600389	1444.15	-3.7512	0.0708496	-52.9459	0	0	AT5G48380	BAK1-interacting receptor-like kinase 1
Smechr0600619	1304.2	-3.27562	0.0750069	-43.671	0	0	AT5G60580	RING/U-box superfamily protein
Smechr0600650	1593.54	-2.77482	0.0607069	-45.7085	0	0	AT1G61560	Seven transmembrane MLO family protein
Smechr0600845	1207.51	2.7516	0.0643765	42.7423	0	0	AT2G40120	Protein kinase superfamily protein
Smechr0600941	2104.28	-3.24008	0.0560568	-57.7999	0	0	AT2G40300	ferritin 4
Smechr0600989	1512.28	-4.95192	0.105841	-46.7865	0	0	AT3G10985	senescence associated gene 20
Smechr0600997	1038.36	-4.65297	0.113952	-40.8328	0	0	AT3G56180	Protein of unknown function (DUF567)
Smechr0601046	2074.54	-4.16742	0.0769227	-54.1767	0	0	AT3G60440	Phosphoglycerate mutase family protein
Smechr0601122	11161.2	-4.93389	0.0399818	-123.404	0	0	AT3G10985	senescence associated gene 20
Smechr0601209	6321.32	-2.23286	0.0353753	-63.1192	0	0	AT5G62350	Plant invertase/pectin methylesterase inhibitor superfamily protein
Smechr0601221	806.107	4.68288	0.108254	43.2582	0	0	AT5G51550	EXORDIUM like 3
Smechr0601249	2047.07	-6.40884	0.117098	-54.7308	0	0	AT5G52020	Integrase-type DNA-binding superfamily protein
Smechr0601319	6318.68	-4.75775	0.0428519	-111.028	0	0	AT5G52510	SCARECROW-like 8
Smechr0601503	6475.57	-2.47253	0.055228	-44.7695	0	0	AT3G23150	Signal transduction histidine kinase, hybrid-type, ethylene sensor
Smechr0601511	10987.9	-2.67113	0.0254154	-105.099	0	0	AT1G03130	photosystem I subunit D-2
Smechr0601548	2245.01	-3.77007	0.0599745	-62.8612	0	0	AT5G43860	chlorophyllase 2
Smechr0601718	11046.5	-6.59391	0.0563768	-116.961	0	0	AT1G77380	amino acid permease 3
Smechr0601770	2818.24	3.42792	0.0467535	73.3191	0	0	AT4G24380	-
Smechr0601788	2118.87	-4.28339	0.0866715	-49.421	0	0	AT2G35710	Nucleotide-diphospho-sugar transferases superfamily protein
Smechr0601792	1766.76	2.82811	0.0556338	50.8344	0	0	AT4G17340	tonoplast intrinsic protein 2;2
Smechr0601837	2695.4	-4.80522	0.0635924	-75.5628	0	0	AT1G32470	Single hybrid motif superfamily protein
Smechr0601861	1672.11	-3.10781	0.0596664	-52.0864	0	0	AT4G17900	PLATZ transcription factor family protein
Smechr0601871	15338.8	-3.18983	0.02763	-115.448	0	0	AT2G38470	WRKY DNA-binding protein 33
Smechr0601955	4401.71	-4.80738	0.101019	-47.5887	0	0	AT2G26640	3-ketoacyl-CoA synthase 11
Smechr0602135	3208.4	-3.43415	0.058506	-58.6974	0	0	AT2G05940	Protein kinase superfamily protein
Smechr0602198	977.537	2.69139	0.0703869	38.237	0	0	AT1G79820	Major facilitator superfamily protein
Smechr0602212	2479.18	2.53486	0.0447948	56.5882	0	0	AT1G52360	Coatomer, beta' subunit
Smechr0602258	1593.13	-3.27986	0.0617482	-53.1166	0	0	AT1G52510	alpha/beta-Hydrolases superfamily protein
Smechr0602279	6680.69	2.76138	0.0283771	97.3102	0	0	AT1G15950	cinnamoyl coa reductase 1
Smechr0602281	9158.6	-3.42821	0.0307952	-111.323	0	0	AT1G80840	WRKY DNA-binding protein 40
Smechr0602312	2853.93	4.38894	0.0564016	77.816	0	0	AT5G61840	Exostosin family protein
Smechr0602355	2379.85	-2.30183	0.0456554	-50.4174	0	0	AT1G73885	-
Smechr0602466	1947.51	-3.87198	0.0727988	-53.1874	0	0	AT3G48090	alpha/beta-Hydrolases superfamily protein
Smechr0602488	4049.42	-2.90265	0.03716	-78.1122	0	0	AT3G62270	HCO3- transporter family
Smechr0602508	1364.96	4.58969	0.0848308	54.1041	0	0	AT5G26660	myb domain protein 86
Smechr0602517	7341.65	-3.17922	0.0300391	-105.836	0	0	AT4G20360	RAB GTPase homolog E1B
Smechr0602520	8818.8	-7.04333	0.0717093	-98.2207	0	0	AT2G31880	Leucine-rich repeat protein kinase family protein
Smechr0602521	3717.73	-2.91996	0.0459329	-63.5701	0	0	AT3G48360	BTB and TAZ domain protein 2
Smechr0602628	11016.1	-3.36916	0.0292	-115.382	0	0	AT3G49530	NAC domain containing protein 62
Smechr0602631	9545.38	-2.95917	0.0741533	-39.9061	0	0	AT5G24530	2-oxoglutarate (2OG) and Fe(II)-dependent oxygenase superfamily protein
Smechr0602644	12408.9	3.15506	0.0278	113.492	0	0	AT3G59480	pfkB-like carbohydrate kinase family protein
Smechr0602650	1128.51	-2.53881	0.0631424	-40.2077	0	0	AT1G09340	chloroplast RNA binding
Smechr0602724	8295.23	-5.66711	0.0498092	-113.776	0	0	AT3G44260	Polynucleotidyl transferase, ribonuclease H-like superfamily protein
Smechr0602739	2740.46	-2.19264	0.044309	-49.4851	0	0	AT1G08380	photosystem I subunit O
Smechr0602745	1995.67	-3.32382	0.0534459	-62.1904	0	0	AT2G27385	Pollen Ole e 1 allergen and extensin family protein
Smechr0602820	1870.3	2.58528	0.0551899	46.8433	0	0	AT5G20070	nudix hydrolase homolog 19
Smechr0602877	1134.19	-4.71009	0.103586	-45.4705	0	0	AT2G37430	C2H2 and C2HC zinc fingers superfamily protein
Smechr0602893	5545.83	-3.51527	0.0395337	-88.9184	0	0	AT5G02500	heat shock cognate protein 70-1
Smechr0602899	1658.6	-2.8242	0.0724371	-38.9883	0	0	-	-
Smechr0602924	1712.56	-2.51964	0.058655	-42.9569	0	0	AT2G29380	highly ABA-induced PP2C gene 3
Smechr0602956	3512.53	-2.25829	0.0388772	-58.0879	0	0	AT2G29670	Tetratricopeptide repeat (TPR)-like superfamily protein
Smechr0602967	2070.23	-4.17965	0.06966	-60.0008	0	0	AT5G58730	pfkB-like carbohydrate kinase family protein
Smechr0602973	10220.9	-2.89584	0.0284719	-101.709	0	0	AT5G58620	zinc finger (CCCH-type) family protein
Smechr0602978	1971	-4.9086	0.0874993	-56.0987	0	0	AT1G07160	Protein phosphatase 2C family protein
Smechr0603008	7409.19	-5.60702	0.0518573	-108.124	0	0	AT2G30360	SOS3-interacting protein 4
Smechr0603018	9575.33	4.17517	0.0339056	123.141	0	0	AT2G30490	cinnamate-4-hydroxylase
Smechr0603029	1352.6	-2.50768	0.0577675	-43.4098	0	0	AT3G54210	Ribosomal protein L17 family protein
Smechr0603031	2851.79	-5.77207	0.0817576	-70.5999	0	0	AT1G57610	Protein of unknown function (DUF607)
Smechr0603047	6892	-2.61208	0.0318609	-81.9838	0	0	AT4G12800	photosystem I subunit l
Smechr0603080	4341.46	-2.91566	0.0492705	-59.1766	0	0	AT4G13080	xyloglucan endotransglucosylase/hydrolase 1
Smechr0603085	2057.94	4.60925	0.122359	37.6699	0	0	AT2G32720	cytochrome B5 isoform B
Smechr0603094	2658.8	2.11168	0.0468354	45.0872	0	0	AT1G04760	vesicle-associated membrane protein 726
Smechr0603108	1257.56	-2.96343	0.0696722	-42.5339	0	0	AT2G20260	photosystem I subunit E-2
Smechr0603146	1849.57	-2.83243	0.0551287	-51.3785	0	0	AT5G43700	AUX/IAA transcriptional regulator family protein
Smechr0603161	2192.27	3.43148	0.0679782	50.4791	0	0	AT3G22600	Bifunctional inhibitor/lipid-transfer protein/seed storage 2S albumin superfamily protein
Smechr0700050	17167.6	-5.78932	0.0471896	-122.682	0	0	AT5G63450	cytochrome P450, family 94, subfamily B, polypeptide 1
Smechr0700063	12364.2	10.416	0.165421	62.9666	0	0	AT5G17420	Cellulose synthase family protein
Smechr0700103	3767.37	3.31581	0.040314	82.2496	0	0	AT2G24270	aldehyde dehydrogenase 11A3
Smechr0700118	1321.96	-6.72875	0.143971	-46.7368	0	0	AT2G24280	alpha/beta-Hydrolases superfamily protein
Smechr0700156	7308.25	-4.28468	0.0405068	-105.777	0	0	-	-
Smechr0700216	9744.62	2.68004	0.0279784	95.7896	0	0	AT2G02130	low-molecular-weight cysteine-rich 68
Smechr0700225	7646.72	-2.22134	0.0352093	-63.0895	0	0	AT2G06050	oxophytodienoate-reductase 3
Smechr0700248	14575.8	-2.00753	0.0250448	-80.1575	0	0	AT5G20230	blue-copper-binding protein
Smechr0700291	1906.56	2.21027	0.0526976	41.9425	0	0	AT1G16860	Ubiquitin-specific protease family C19-related protein
Smechr0700299	1102.47	3.43739	0.0759235	45.2743	0	0	AT5G50400	purple acid phosphatase 27
Smechr0700752	1292.99	-2.97907	0.0704356	-42.295	0	0	AT1G19220	auxin response factor 19
Smechr0700772	2812.39	-2.45553	0.0430811	-56.9979	0	0	AT5G20700	Protein of unknown function (DUF581)
Smechr0700820	4264.61	-3.33786	0.0430282	-77.5737	0	0	AT4G29060	elongation factor Ts family protein
Smechr0701042	3726.71	-2.29616	0.0398323	-57.6457	0	0	AT4G13250	NAD(P)-binding Rossmann-fold superfamily protein
Smechr0701115	21690.6	-4.47477	0.0246249	-181.717	0	0	AT5G12010	-
Smechr0701261	20740.5	9.28736	0.0868592	106.924	0	0	AT3G43190	sucrose synthase 4
Smechr0701288	1201.21	7.36491	0.188459	39.0797	0	0	AT1G19230	Riboflavin synthase-like superfamily protein
Smechr0701344	2521.61	-2.34213	0.0453138	-51.687	0	0	AT5G60360	aleurain-like protease
Smechr0701345	4192.93	-2.33732	0.0377813	-61.8643	0	0	AT3G45310	Cysteine proteinases superfamily protein
Smechr0701400	7082.92	-2.98062	0.0335623	-88.8088	0	0	AT1G19180	jasmonate-zim-domain protein 1
Smechr0701463	924.168	-3.20977	0.0805668	-39.8398	0	0	AT2G29730	UDP-glucosyl transferase 71D1
Smechr0701466	1184.99	-4.5027	0.09768	-46.0964	0	0	AT3G21750	UDP-glucosyl transferase 71B1
Smechr0701514	3071.63	3.23456	0.0465882	69.4287	0	0	AT1G30620	NAD(P)-binding Rossmann-fold superfamily protein
Smechr0701622	1344.08	-4.84576	0.101869	-47.5686	0	0	AT3G59080	Eukaryotic aspartyl protease family protein
Smechr0701690	3186.76	-2.48084	0.0627785	-39.5173	0	0	AT3G13130	-
Smechr0701782	2747.4	-2.35108	0.0415886	-56.5319	0	0	AT4G15417	RNAse II-like 1
Smechr0701799	1859.58	-2.50057	0.0496804	-50.3332	0	0	AT3G21670	Major facilitator superfamily protein
Smechr0701817	1082.3	-4.72932	0.0924548	-51.1527	0	0	AT2G04570	GDSL-like Lipase/Acylhydrolase superfamily protein
Smechr0701826	10239.1	-4.91753	0.0994999	-49.4224	0	0	AT1G05010	ethylene-forming enzyme
Smechr0701896	1186.76	3.10761	0.0701628	44.2914	0	0	AT1G05170	Galactosyltransferase family protein
Smechr0701914	6031.42	-5.61985	0.0514843	-109.156	0	0	AT3G21720	isocitrate lyase
Smechr0701917	14445.7	3.50333	0.0233004	150.355	0	0	AT1G05260	Peroxidase superfamily protein
Smechr0701942	1677.22	-5.24775	0.0950016	-55.2385	0	0	AT5G54585	-
Smechr0701960	1924.67	-4.06743	0.0722526	-56.2945	0	0	AT4G27280	Calcium-binding EF-hand family protein
Smechr0701981	6696.89	-3.10289	0.0357231	-86.8597	0	0	AT2G19130	S-locus lectin protein kinase family protein
Smechr0701984	4571.85	-5.47392	0.0874761	-62.5762	0	0	AT3G02940	myb domain protein 107
Smechr0701991	1787.34	-2.67178	0.0599606	-44.5588	0	0	AT2G36690	2-oxoglutarate (2OG) and Fe(II)-dependent oxygenase superfamily protein
Smechr0702008	2216.09	-3.24096	0.054572	-59.3887	0	0	AT4G28240	Wound-responsive family protein
Smechr0702040	2133.04	2.07454	0.0484801	42.7915	0	0	AT2G20870	cell wall protein precursor, putative
Smechr0702042	1361.42	-2.76604	0.0625654	-44.2105	0	0	AT1G03600	photosystem II family protein
Smechr0702059	5412.06	-4.71476	0.0468202	-100.699	0	0	AT4G03510	RING membrane-anchor 1
Smechr0702090	10843.7	-3.30807	0.0273818	-120.813	0	0	AT3G15210	ethylene responsive element binding factor 4
Smechr0702101	1111.57	3.38163	0.0757217	44.6587	0	0	AT1G28400	-
Smechr0702105	1144.27	-3.69651	0.0784297	-47.1315	0	0	AT1G28440	HAESA-like 1
Smechr0702203	1621.85	2.67156	0.0598108	44.6669	0	0	AT1G06470	Nucleotide/sugar transporter family protein
Smechr0702205	1620.91	-2.02686	0.0513036	-39.5072	0	0	AT1G06460	alpha-crystallin domain 32.1
Smechr0702217	1179.07	-4.48614	0.119369	-37.5821	0	0	AT1G07650	Leucine-rich repeat transmembrane protein kinase
Smechr0702234	5325.35	-2.43342	0.0306878	-79.296	0	0	AT4G14130	xyloglucan endotransglucosylase/hydrolase 15
Smechr0702240	3720.33	-4.63961	0.0940232	-49.3454	0	0	AT1G06520	glycerol-3-phosphate acyltransferase 1
Smechr0702253	10087	-2.47836	0.0323938	-76.5072	0	0	AT3G07600	Heavy metal transport/detoxification superfamily protein
Smechr0702281	12837.2	-3.21246	0.02676	-120.047	0	0	AT3G14420	Aldolase-type TIM barrel family protein
Smechr0702283	1612.08	-4.26903	0.0797487	-53.5311	0	0	AT3G14440	nine-cis-epoxycarotenoid dioxygenase 3
Smechr0702305	1870.58	-3.18528	0.0549016	-58.018	0	0	AT1G07320	ribosomal protein L4
Smechr0702322	1539.93	-2.58597	0.0554613	-46.6266	0	0	AT1G53670	methionine sulfoxide reductase B 1
Smechr0702364	3241.68	-6.8638	0.119978	-57.2087	0	0	AT1G78860	D-mannose binding lectin protein with Apple-like carbohydrate-binding domain
Smechr0702398	1290.24	-2.37874	0.0603792	-39.3967	0	0	AT3G15190	chloroplast 30S ribosomal protein S20, putative
Smechr0702420	980.882	2.924	0.0735355	39.7632	0	0	AT3G15354	SPA1-related 3
Smechr0702500	1060.31	-3.39916	0.0782666	-43.4305	0	0	AT5G54585	-
Smechr0702503	13463.3	-4.35729	0.0381496	-114.216	0	0	AT5G48150	GRAS family transcription factor
Smechr0702513	1610.62	4.84983	0.0813403	59.6239	0	0	AT4G21270	kinesin 1
Smechr0702525	23619.7	-6.57997	0.0351686	-187.098	0	0	AT5G54770	thiazole biosynthetic enzyme, chloroplast (ARA6) (THI1) (THI4)
Smechr0702526	3957.99	-2.94991	0.0755051	-39.0691	0	0	AT1G11580	methylesterase PCR A
Smechr0702537	2892.66	3.776	0.0505935	74.634	0	0	AT5G54840	Ras-related small GTP-binding family protein
Smechr0702538	741.121	4.24731	0.105487	40.2639	0	0	AT1G50910	-
Smechr0702594	2738.11	-6.47781	0.127682	-50.7339	0	0	AT5G55090	mitogen-activated protein kinase kinase kinase 15
Smechr0702627	1344.85	3.20902	0.0836188	38.3768	0	0	AT1G50590	RmlC-like cupins superfamily protein
Smechr0702691	2139.76	-4.92861	0.0699506	-70.4585	0	0	AT4G26530	Aldolase superfamily protein
Smechr0702715	3968.11	-2.19895	0.0447254	-49.1655	0	0	AT1G55670	photosystem I subunit G
Smechr0702722	1795.91	-2.59143	0.0563386	-45.9974	0	0	AT5G56270	WRKY DNA-binding protein 2
Smechr0702727	4449.74	-2.72242	0.047608	-57.1842	0	0	AT1G16220	Protein phosphatase 2C family protein
Smechr0702731	22757.1	-3.15666	0.0388591	-81.2335	0	0	AT1G79040	photosystem II subunit R
Smechr0702754	1548.35	-2.202	0.0563687	-39.0641	0	0	AT5G08280	hydroxymethylbilane synthase
Smechr0702768	11206.3	-2.21284	0.0219907	-100.626	0	0	AT1G56190	Phosphoglycerate kinase family protein
Smechr0800021	2115.15	-4.10764	0.0590024	-69.6183	0	0	AT1G32470	Single hybrid motif superfamily protein
Smechr0800082	3732.05	-2.91707	0.040994	-71.1586	0	0	AT4G11960	PGR5-like B
Smechr0800086	4374.64	-5.583	0.0970419	-57.5318	0	0	AT1G12610	Integrase-type DNA-binding superfamily protein
Smechr0800087	3632.03	-8.07858	0.163199	-49.5012	0	0	AT5G51990	C-repeat-binding factor 4
Smechr0800088	2290.94	-7.26728	0.15565	-46.6898	0	0	AT5G51990	C-repeat-binding factor 4
Smechr0800108	1702.14	2.9242	0.0550398	53.1288	0	0	AT3G61460	brassinosteroid-responsive RING-H2
Smechr0800115	1800.81	-4.10217	0.0808915	-50.712	0	0	AT2G46150	Late embryogenesis abundant (LEA) hydroxyproline-rich glycoprotein family
Smechr0800128	9548.47	-7.51632	0.0837294	-89.7692	0	0	AT4G11070	WRKY family transcription factor
Smechr0800187	2850.61	2.41836	0.0422369	57.257	0	0	AT4G19110	Protein kinase superfamily protein
Smechr0800209	3429.3	-4.81324	0.0587152	-81.9761	0	0	AT5G45340	cytochrome P450, family 707, subfamily A, polypeptide 3
Smechr0800293	7772.51	-2.85433	0.0345962	-82.504	0	0	AT5G26220	ChaC-like family protein
Smechr0800308	8132.44	-5.71149	0.0565975	-100.914	0	0	AT4G31550	WRKY DNA-binding protein 11
Smechr0800370	992.937	3.06657	0.0769682	39.842	0	0	AT2G39030	Acyl-CoA N-acyltransferases (NAT) superfamily protein
Smechr0800399	1388.25	2.39187	0.0588995	40.6092	0	0	AT4G31820	Phototropic-responsive NPH3 family protein
Smechr0800405	2109.65	-2.40938	0.0504379	-47.7693	0	0	AT1G30380	photosystem I subunit K
Smechr0800472	1691.38	4.59837	0.074692	61.5645	0	0	AT3G59690	IQ-domain 13
Smechr0800481	2626.14	-2.49785	0.0471111	-53.0205	0	0	AT3G59760	O-acetylserine (thiol) lyase isoform C
Smechr0800667	1391.91	-3.4913	0.081134	-43.0313	0	0	AT1G30135	jasmonate-zim-domain protein 8
Smechr0800870	4725.32	-2.53805	0.0349213	-72.6791	0	0	AT5G26742	DEAD box RNA helicase (RH3)
Smechr0800887	866.742	-5.07453	0.133945	-37.8853	0	0	AT2G25460	-
Smechr0801112	3608.08	-2.50517	0.0412875	-60.6761	0	0	AT5G51160	Ankyrin repeat family protein
Smechr0801137	2404.69	4.54917	0.0615778	73.8768	0	0	AT5G46340	O-acetyltransferase family protein
Smechr0801142	24220.2	-2.13288	0.0195162	-109.287	0	0	AT1G29930	chlorophyll A/B binding protein 1
Smechr0801155	6703.4	-3.23616	0.0362691	-89.2264	0	0	AT5G12010	-
Smechr0801288	24520.4	-2.49615	0.0179078	-139.388	0	0	AT4G32940	gamma vacuolar processing enzyme
Smechr0801329	2975.55	-2.1148	0.0431907	-48.9642	0	0	AT5G58430	exocyst subunit exo70 family protein B1
Smechr0801346	3080.54	-2.9342	0.0486959	-60.2555	0	0	AT5G25930	Protein kinase family protein with leucine-rich repeat domain
Smechr0801379	5968.37	-2.72638	0.03888	-70.123	0	0	AT5G11650	alpha/beta-Hydrolases superfamily protein
Smechr0801529	2101	3.87423	0.0592033	65.4394	0	0	AT5G01870	Bifunctional inhibitor/lipid-transfer protein/seed storage 2S albumin superfamily protein
Smechr0801561	10438.1	2.69741	0.0272204	99.0952	0	0	AT5G25560	CHY-type/CTCHY-type/RING-type Zinc finger protein
Smechr0801580	24418.7	-3.64788	0.0227786	-160.145	0	0	AT5G25610	BURP domain-containing protein
Smechr0801654	3934.49	-2.45695	0.0398386	-61.6727	0	0	AT1G69740	Aldolase superfamily protein
Smechr0801715	2045.51	-3.90229	0.0597872	-65.2697	0	0	AT2G45180	Bifunctional inhibitor/lipid-transfer protein/seed storage 2S albumin superfamily protein
Smechr0801757	818.907	3.44264	0.0915575	37.6009	0	0	AT4G19420	Pectinacetylesterase family protein
Smechr0801891	1406	-3.67963	0.0895838	-41.0747	0	0	AT1G11330	S-locus lectin protein kinase family protein
Smechr0801909	6058.64	-3.48053	0.0356676	-97.5823	0	0	AT1G32060	phosphoribulokinase
Smechr0801924	4432.02	-3.52427	0.0920344	-38.2929	0	0	AT5G46910	Transcription factor jumonji (jmj) family protein / zinc finger (C5HC2 type) family protein
Smechr0801983	14344.1	-4.06068	0.0294642	-137.817	0	0	AT1G32640	Basic helix-loop-helix (bHLH) DNA-binding family protein
Smechr0802050	2774.74	-3.1688	0.0616313	-51.4155	0	0	AT5G47070	Protein kinase superfamily protein
Smechr0802058	2171.88	2.76698	0.0516593	53.5621	0	0	AT1G60940	SNF1-related protein kinase 2.10
Smechr0802096	4549.79	-6.04895	0.0799156	-75.6917	0	0	AT4G16820	alpha/beta-Hydrolases superfamily protein
Smechr0802119	1508.78	-5.2447	0.0968728	-54.1401	0	0	AT5G47230	ethylene responsive element binding factor 5
Smechr0802152	7881.44	-2.66243	0.0314499	-84.6562	0	0	AT5G13200	GRAM domain family protein
Smechr0802182	2360.11	-4.23954	0.072194	-58.7243	0	0	AT5G47580	-
Smechr0802216	7232.43	-2.55225	0.030182	-84.562	0	0	AT1G62750	Translation elongation factor EFG/EF2 protein
Smechr0802219	1280.26	-3.24467	0.0680994	-47.6461	0	0	AT1G62780	-
Smechr0802229	4321.29	-2.79749	0.0371199	-75.3635	0	0	AT4G12290	Copper amine oxidase family protein
Smechr0802247	3469	-5.75658	0.0774704	-74.3068	0	0	AT4G22758	-
Smechr0802256	4082.77	2.16485	0.0396173	54.6441	0	0	AT1G12420	ACT domain repeat 8
Smechr0802295	2774.3	3.70521	0.0519957	71.2599	0	0	AT4G11820	hydroxymethylglutaryl-CoA synthase / HMG-CoA synthase / 3-hydroxy-3-methylglutaryl coenzyme A synthase
Smechr0802306	3521.28	-3.32871	0.0479734	-69.3866	0	0	AT5G52020	Integrase-type DNA-binding superfamily protein
Smechr0802329	3297.09	-2.44972	0.0436123	-56.1704	0	0	AT1G12780	UDP-D-glucose/UDP-D-galactose 4-epimerase 1
Smechr0802339	1431.61	2.23763	0.0559682	39.9804	0	0	AT1G63300	Myosin heavy chain-related protein
Smechr0802378	7815.98	-6.42591	0.0685095	-93.7959	0	0	AT5G41330	BTB/POZ domain with WD40/YVTN repeat-like protein
Smechr0802379	1339.85	-2.96811	0.0720536	-41.1931	0	0	AT5G52430	hydroxyproline-rich glycoprotein family protein
Smechr0802406	632.715	-4.58015	0.119189	-38.4275	0	0	AT4G23496	SPIRAL1-like5
Smechr0802413	2263.63	-2.46028	0.0466046	-52.7904	0	0	AT4G11280	1-aminocyclopropane-1-carboxylic acid (acc) synthase 6
Smechr0802430	3499.59	3.41871	0.0428977	79.6945	0	0	AT4G11220	VIRB2-interacting protein 2
Smechr0802464	1055.05	-2.88062	0.0748349	-38.493	0	0	AT5G41810	-
Smechr0802512	1005.89	6.68109	0.168082	39.7491	0	0	AT4G23980	auxin response factor 9
Smechr0802550	2803.6	-6.72593	0.11486	-58.5578	0	0	AT1G01500	Erythronate-4-phosphate dehydrogenase family protein
Smechr0802551	872.165	-5.45628	0.139752	-39.0426	0	0	AT4G24120	YELLOW STRIPE like 1
Smechr0802571	2527.86	4.09712	0.0583337	70.2359	0	0	AT2G46770	NAC (No Apical Meristem) domain transcriptional regulator superfamily protein
Smechr0802579	13257	-3.33571	0.0314895	-105.931	0	0	AT1G64720	Polyketide cyclase/dehydrase and lipid transport superfamily protein
Smechr0802580	1807.27	-2.46217	0.0495991	-49.6415	0	0	AT1G32990	plastid ribosomal protein l11
Smechr0900010	985.255	3.35539	0.0796051	42.1505	0	0	AT2G24280	alpha/beta-Hydrolases superfamily protein
Smechr0900140	1031.88	-3.44902	0.0809082	-42.6288	0	0	AT4G38460	geranylgeranyl reductase
Smechr0900222	1515.17	-5.61283	0.111533	-50.3245	0	0	-	-
Smechr0900236	1100.22	-3.21858	0.0700038	-45.9773	0	0	AT5G20630	germin 3
Smechr0900254	13418.6	3.22639	0.0252485	127.786	0	0	AT2G37040	PHE ammonia lyase 1
Smechr0900261	2691.11	-2.22346	0.0475998	-46.7116	0	0	AT3G09830	Protein kinase superfamily protein
Smechr0900268	1660.01	-2.31254	0.0528743	-43.7365	0	0	AT4G01310	Ribosomal L5P family protein
Smechr0900385	2039.88	3.16104	0.0548598	57.6204	0	0	AT3G53620	pyrophosphorylase 4
Smechr0900407	9759.7	-2.88693	0.0268577	-107.49	0	0	AT2G37570	HSP20-like chaperones superfamily protein
Smechr0900431	2100.46	2.70048	0.0501137	53.887	0	0	AT2G29050	RHOMBOID-like 1
Smechr0900440	1763.16	2.75027	0.0554102	49.6348	0	0	AT5G02230	Haloacid dehalogenase-like hydrolase (HAD) superfamily protein
Smechr0900483	2108.26	3.05415	0.0564282	54.1246	0	0	AT2G37770	NAD(P)-linked oxidoreductase superfamily protein
Smechr0900517	1721.77	3.77865	0.0657109	57.5041	0	0	AT3G09270	glutathione S-transferase TAU 8
Smechr0900524	1206.67	-6.31854	0.14192	-44.5219	0	0	AT1G47890	receptor like protein 7
Smechr0900548	4532.48	-4.71799	0.0481296	-98.0267	0	0	AT3G54050	high cyclic electron flow 1
Smechr0900596	2524.72	3.40128	0.0621327	54.7421	0	0	AT2G38060	phosphate transporter 4;2
Smechr0900622	2726.88	8.88841	0.20888	42.5527	0	0	AT2G38080	Laccase/Diphenol oxidase family protein
Smechr0900630	5337.48	-2.09789	0.0467551	-44.8696	0	0	AT5G01210	HXXXD-type acyl-transferase family protein
Smechr0900665	3688.17	6.10731	0.0760808	80.274	0	0	AT1G70850	MLP-like protein 34
Smechr0900729	847.632	4.47875	0.111906	40.0224	0	0	AT1G70830	MLP-like protein 28
Smechr0900810	1911.33	-3.47924	0.0635022	-54.7893	0	0	AT1G47890	receptor like protein 7
Smechr0900825	1019.57	-4.17067	0.108015	-38.6119	0	0	AT5G01550	lectin receptor kinase a4.1
Smechr0900917	2889.21	-2.86254	0.0527308	-54.286	0	0	AT5G01710	methyltransferases
Smechr0900920	4513.3	-4.73171	0.0640992	-73.8185	0	0	AT2G38470	WRKY DNA-binding protein 33
Smechr0901045	2078.52	2.07717	0.0480211	43.2553	0	0	AT3G08640	Protein of unknown function (DUF3411)
Smechr0901238	8826.03	-5.07673	0.0620345	-81.8372	0	0	AT3G56400	WRKY DNA-binding protein 70
Smechr0901462	3072.75	-3.26549	0.0444516	-73.4615	0	0	AT3G07360	plant U-box 9
Smechr0901581	2988.58	-2.48941	0.0390743	-63.7095	0	0	-	-
Smechr0901623	5285.95	-2.20484	0.0341266	-64.6078	0	0	AT2G20370	Exostosin family protein
Smechr0901701	3452.31	5.50096	0.0649366	84.7128	0	0	AT4G09820	basic helix-loop-helix (bHLH) DNA-binding superfamily protein
Smechr0901707	3129.96	-4.66021	0.100602	-46.3231	0	0	AT3G63140	chloroplast stem-loop binding protein of 41 kDa
Smechr0901776	3810.72	8.44177	0.150372	56.1393	0	0	AT3G04810	NIMA-related kinase 2
Smechr0901825	3332.92	-4.62469	0.0632259	-73.1455	0	0	AT5G43700	AUX/IAA transcriptional regulator family protein
Smechr0901831	2459.43	-3.95989	0.0715045	-55.3796	0	0	AT1G06800	alpha/beta-Hydrolases superfamily protein
Smechr0901834	10174.6	-2.60758	0.0260257	-100.193	0	0	AT2G30570	photosystem II reaction center W
Smechr0902073	2454.35	-2.23003	0.0505371	-44.1265	0	0	AT3G05500	Rubber elongation factor protein (REF)
Smechr0902097	42847.4	-3.65379	0.0202166	-180.732	0	0	AT4G02380	senescence-associated gene 21
Smechr0902151	3038.78	-3.67348	0.0796112	-46.1427	0	0	AT3G22400	PLAT/LH2 domain-containing lipoxygenase family protein
Smechr0902188	1759.4	-3.22365	0.0564925	-57.0633	0	0	AT3G22550	Protein of unknown function (DUF581)
Smechr0902232	2862	5.85246	0.0792626	73.8363	0	0	AT1G67980	caffeoyl-CoA 3-O-methyltransferase
Smechr0902235	3378.57	3.14112	0.0403008	77.9418	0	0	AT3G22840	Chlorophyll A-B binding family protein
Smechr0902236	2291.88	4.55629	0.0637365	71.4863	0	0	AT3G22840	Chlorophyll A-B binding family protein
Smechr0902250	1660.51	-2.66414	0.0627788	-42.4369	0	0	AT3G22890	ATP sulfurylase 1
Smechr0902251	1069.44	-4.18892	0.0859935	-48.7121	0	0	AT3G63380	ATPase E1-E2 type family protein / haloacid dehalogenase-like hydrolase family protein
Smechr0902275	2412.27	-2.64938	0.0560353	-47.2805	0	0	AT1G68940	Armadillo/beta-catenin-like repeat family protein
Smechr0902278	1645.84	-3.15948	0.0838562	-37.6774	0	0	AT3G23000	CBL-interacting protein kinase 7
Smechr0902296	1311.33	-5.18465	0.10031	-51.6865	0	0	AT3G23050	indole-3-acetic acid 7
Smechr0902308	1641.73	2.03402	0.0512841	39.6618	0	0	AT3G23090	TPX2 (targeting protein for Xklp2) protein family
Smechr0902339	4181.96	-3.72604	0.0521455	-71.4547	0	0	AT5G43400	Uncharacterised conserved protein UCP015417, vWA
Smechr0902348	15891.8	-4.01689	0.0702501	-57.1799	0	0	AT2G38940	phosphate transporter 1;4
Smechr0902355	3009.24	-3.7855	0.0650255	-58.2156	0	0	AT3G23250	myb domain protein 15
Smechr0902385	2175.07	-2.42638	0.0502316	-48.3038	0	0	AT2G33450	Ribosomal L28 family
Smechr0902400	3136.88	4.91148	0.0623787	78.7365	0	0	AT3G23510	Cyclopropane-fatty-acyl-phospholipid synthase
Smechr0902401	1844.19	2.7611	0.0522259	52.8684	0	0	AT3G23530	Cyclopropane-fatty-acyl-phospholipid synthase
Smechr0902406	884.673	5.81756	0.139823	41.6065	0	0	AT2G33385	actin-related protein C2B
Smechr0902447	6022.03	-3.63581	0.0476928	-76.2338	0	0	AT4G13510	ammonium transporter 1;1
Smechr0902497	3866.7	2.85724	0.0370334	77.1531	0	0	AT5G13930	Chalcone and stilbene synthase family protein
Smechr0902558	4937.99	-4.13524	0.0821687	-50.3263	0	0	AT4G13750	Histidine kinase-, DNA gyrase B-, and HSP90-like ATPase family protein
Smechr0902575	697.927	-4.38995	0.10937	-40.1386	0	0	AT4G13830	DNAJ-like 20
Smechr0902621	3312.56	-4.29686	0.0646873	-66.4252	0	0	AT2G05540	Glycine-rich protein family
Smechr0902622	39195.1	-4.63291	0.100103	-46.2814	0	0	-	-
Smechr0902623	1226.54	-3.28446	0.0818287	-40.1383	0	0	AT2G05540	Glycine-rich protein family
Smechr0902658	1588.27	3.72773	0.0783172	47.5978	0	0	AT2G43120	RmlC-like cupins superfamily protein
Smechr0902692	24215.7	3.07369	0.0204875	150.028	0	0	AT1G05850	Chitinase family protein
Smechr1000017	2190.77	4.12011	0.0591468	69.6591	0	0	AT1G09970	Leucine-rich receptor-like protein kinase family protein
Smechr1000128	7094.5	-3.56372	0.0579385	-61.5087	0	0	AT1G77420	alpha/beta-Hydrolases superfamily protein
Smechr1000144	3964.37	3.90881	0.0492787	79.3205	0	0	AT1G13340	Regulator of Vps4 activity in the MVB pathway protein
Smechr1000146	663.116	-4.26192	0.107853	-39.5162	0	0	AT1G68590	Ribosomal protein PSRP-3/Ycf65
Smechr1000166	5270.25	-5.26988	0.0599149	-87.9562	0	0	AT1G13260	related to ABI3/VP1 1
Smechr1000272	7947.56	-2.87768	0.0289663	-99.3458	0	0	AT4G03280	photosynthetic electron transfer C
Smechr1000285	2522.51	-2.604	0.0477282	-54.5588	0	0	AT5G44210	erf domain protein 9
Smechr1000287	1405.66	2.52998	0.0595779	42.4651	0	0	AT4G28370	RING/U-box superfamily protein
Smechr1000316	1825.57	2.01814	0.0504953	39.9669	0	0	AT1G26480	general regulatory factor 12
Smechr1000351	3620.11	2.83936	0.0414483	68.5037	0	0	AT1G06550	ATP-dependent caseinolytic (Clp) protease/crotonase family protein
Smechr1000393	4168.84	9.56664	0.214647	44.5691	0	0	AT3G15480	Protein of unknown function (DUF1218)
Smechr1000396	1933.9	-3.44776	0.0745068	-46.2745	0	0	AT5G05320	FAD/NAD(P)-binding oxidoreductase family protein
Smechr1000402	2479.62	-2.34077	0.0463416	-50.5113	0	0	AT3G15360	thioredoxin M-type 4
Smechr1000440	1629.13	7.30356	0.16015	45.6044	0	0	AT3G15050	IQ-domain 10
Smechr1000445	16708.2	-2.02548	0.0433446	-46.7297	0	0	AT1G19670	chlorophyllase 1
Smechr1000464	2733.92	-2.58111	0.0431032	-59.882	0	0	AT1G53310	phosphoenolpyruvate carboxylase 1
Smechr1000474	2592.42	-2.45883	0.0520667	-47.2246	0	0	AT1G53430	Leucine-rich repeat transmembrane protein kinase
Smechr1000504	11480.6	-6.25653	0.0560903	-111.544	0	0	AT5G48150	GRAS family transcription factor
Smechr1001066	859.387	-4.36694	0.0956879	-45.6373	0	0	AT1G64770	NDH-dependent cyclic electron flow 1
Smechr1001397	1704.14	7.47783	0.164211	45.538	0	0	AT3G55990	Plant protein of unknown function (DUF828)
Smechr1001431	2213.38	-3.96763	0.0703056	-56.434	0	0	AT3G56400	WRKY DNA-binding protein 70
Smechr1001530	1932.2	-3.98438	0.071587	-55.6579	0	0	AT1G27100	Actin cross-linking protein
Smechr1001567	3587.79	-2.01637	0.0381445	-52.8613	0	0	AT1G69830	alpha-amylase-like 3
Smechr1001610	8541.63	-4.00628	0.0660768	-60.6307	0	0	AT2G36950	Heavy metal transport/detoxification superfamily protein
Smechr1001642	1642.74	-2.23318	0.0534033	-41.8172	0	0	AT5G02160	-
Smechr1001646	8890.79	-2.28887	0.0254603	-89.8997	0	0	AT2G39730	rubisco activase
Smechr1001652	1214.45	2.87648	0.0711373	40.4356	0	0	AT5G02090	-
Smechr1001727	2164.07	-3.42461	0.0834636	-41.0312	0	0	AT2G38290	ammonium transporter 2
Smechr1001759	1070.75	-4.27502	0.10993	-38.8885	0	0	AT5G05340	Peroxidase superfamily protein
Smechr1001765	8516.97	-2.92584	0.0253154	-115.575	0	0	AT1G60950	2Fe-2S ferredoxin-like superfamily protein
Smechr1001776	24463.9	3.62766	0.0208278	174.174	0	0	AT2G38540	lipid transfer protein 1
Smechr1001782	23083.7	-2.31632	0.0243274	-95.2147	0	0	AT2G38540	lipid transfer protein 1
Smechr1001784	1371.08	-2.93408	0.060421	-48.5606	0	0	AT3G51590	lipid transfer protein 12
Smechr1001787	2805.49	-2.85678	0.0480819	-59.4149	0	0	AT3G08760	Protein kinase superfamily protein
Smechr1001819	7408.78	-2.93594	0.0371374	-79.0562	0	0	AT4G20780	calmodulin like 42
Smechr1001832	2942.85	6.61884	0.0966524	68.4809	0	0	AT1G68725	arabinogalactan protein 19
Smechr1001834	4790.02	-3.53008	0.0472439	-74.7204	0	0	AT1G68710	ATPase E1-E2 type family protein / haloacid dehalogenase-like hydrolase family protein
Smechr1001850	1303.16	-3.76667	0.0881426	-42.7338	0	0	AT1G13530	Protein of unknown function (DUF1262)
Smechr1001863	4789.35	6.69491	0.077553	86.327	0	0	AT3G55120	Chalcone-flavanone isomerase family protein
Smechr1001869	8054.92	2.3502	0.0274738	85.5433	0	0	AT3G02360	6-phosphogluconate dehydrogenase family protein
Smechr1001883	973.444	-4.68733	0.116188	-40.3427	0	0	AT1G65520	delta(3), delta(2)-enoyl CoA isomerase 1
Smechr1001899	1942.3	-3.02983	0.0740659	-40.9073	0	0	AT1G69040	ACT domain repeat 4
Smechr1001971	1478.98	-5.01882	0.0883437	-56.8102	0	0	AT3G29320	Glycosyl transferase, family 35
Smechr1002218	1165.01	-3.1896	0.070523	-45.2278	0	0	AT1G76690	12-oxophytodienoate reductase 2
Smechr1002223	22063.9	2.09939	0.0213242	98.4511	0	0	AT3G53260	phenylalanine ammonia-lyase 2
Smechr1002291	2588.34	-3.25201	0.0517626	-62.8255	0	0	AT3G12400	Ubiquitin-conjugating enzyme/RWD-like protein
Smechr1002312	1996.41	-2.4228	0.0560479	-43.2274	0	0	AT1G03910	-
Smechr1002379	4102	-6.27508	0.0858001	-73.1361	0	0	AT3G23160	Protein of unknown function (DUF668)
Smechr1002420	2334.28	4.72682	0.066933	70.6201	0	0	AT2G37260	WRKY family transcription factor family protein
Smechr1002482	42084.9	2.16449	0.0181903	118.991	0	0	AT2G36880	methionine adenosyltransferase 3
Smechr1002502	2363.27	-2.0491	0.0481241	-42.5795	0	0	AT3G10050	L-O-methylthreonine resistant 1
Smechr1002516	1451.98	3.95112	0.0704689	56.069	0	0	AT5G03760	Nucleotide-diphospho-sugar transferases superfamily protein
Smechr1002540	16606.8	6.49167	0.0406733	159.605	0	0	AT5G17050	UDP-glucosyl transferase 78D2
Smechr1002545	2952.07	-2.72943	0.0512218	-53.2866	0	0	AT3G52870	IQ calmodulin-binding motif family protein
Smechr1002586	7190.63	-3.87247	0.0370046	-104.648	0	0	AT2G35980	Late embryogenesis abundant (LEA) hydroxyproline-rich glycoprotein family
Smechr1002615	5254.52	2.97153	0.0334691	88.7842	0	0	AT2G35860	FASCICLIN-like arabinogalactan protein 16 precursor
Smechr1002635	55941.6	3.11762	0.0141371	220.527	0	0	AT5G17920	Cobalamin-independent synthase family protein
Smechr1002717	2224.83	-3.77222	0.0601303	-62.7341	0	0	AT1G15670	Galactose oxidase/kelch repeat superfamily protein
Smechr1002728	3681.92	2.65008	0.0377066	70.2816	0	0	AT3G12110	actin-11
Smechr1002767	1447.1	-4.69534	0.103386	-45.4155	0	0	AT2G41640	Glycosyltransferase family 61 protein
Smechr1002768	1306.91	-4.75384	0.106708	-44.5498	0	0	AT2G41640	Glycosyltransferase family 61 protein
Smechr1002773	3521.65	-4.0851	0.0670089	-60.9636	0	0	AT2G15490	UDP-glycosyltransferase 73B4
Smechr1002846	11426.5	-2.51648	0.0261637	-96.1821	0	0	AT3G57530	calcium-dependent protein kinase 32
Smechr1002923	3708.29	3.69028	0.0435056	84.823	0	0	AT3G56480	myosin heavy chain-related
Smechr1002938	5778.06	-2.13513	0.0346558	-61.6095	0	0	AT1G67740	photosystem II BY
Smechr1100018	1130.4	-3.56153	0.0748208	-47.6008	0	0	AT4G16390	pentatricopeptide (PPR) repeat-containing protein
Smechr1100032	8714.29	-4.69358	0.0408934	-114.776	0	0	AT4G17230	SCARECROW-like 13
Smechr1100061	4974.53	2.8377	0.0350448	80.9736	0	0	AT1G12050	fumarylacetoacetase, putative
Smechr1100099	2788.39	2.53814	0.0429852	59.0468	0	0	AT5G67230	Nucleotide-diphospho-sugar transferases superfamily protein
Smechr1100199	8975.32	-2.24213	0.0266566	-84.1113	0	0	AT5G43000	-
Smechr1100213	14574.1	-4.15775	0.0286025	-145.363	0	0	AT2G22500	uncoupling protein 5
Smechr1100236	7764.09	-4.42358	0.0456459	-96.9108	0	0	AT1G35210	-
Smechr1100278	12386	3.94896	0.0264185	149.477	0	0	AT2G44160	methylenetetrahydrofolate reductase 2
Smechr1100309	2366.38	-2.09471	0.0443557	-47.2252	0	0	AT5G36790	Haloacid dehalogenase-like hydrolase (HAD) superfamily protein
Smechr1100393	3374.58	-6.00824	0.0995782	-60.3369	0	0	AT5G04500	glycosyltransferase family protein 47
Smechr1100434	3075.89	3.59404	0.0509159	70.5877	0	0	AT3G56240	copper chaperone
Smechr1100450	946.804	5.41812	0.123907	43.7275	0	0	AT2G36290	alpha/beta-Hydrolases superfamily protein
Smechr1100498	1984.4	4.27829	0.0648739	65.9478	0	0	AT4G26260	myo-inositol oxygenase 4
Smechr1100588	2630.5	6.26753	0.0922782	67.92	0	0	AT3G18660	plant glycogenin-like starch initiation protein 1
Smechr1100605	11264.2	-2.01474	0.0246116	-81.8615	0	0	AT5G20620	ubiquitin 4
Smechr1100642	3123.34	-3.47646	0.0760108	-45.7364	0	0	AT1G76880	Duplicated homeodomain-like superfamily protein
Smechr1100694	1759.76	-2.35167	0.0524557	-44.8317	0	0	AT4G39400	Leucine-rich receptor-like protein kinase family protein
Smechr1100722	3313.78	-2.15192	0.0465414	-46.2365	0	0	AT1G56200	embryo defective 1303
Smechr1100821	2514.49	-5.40862	0.11084	-48.7966	0	0	AT4G39830	Cupredoxin superfamily protein
Smechr1100927	1880.74	3.32733	0.0557727	59.6587	0	0	AT5G04830	Nuclear transport factor 2 (NTF2) family protein
Smechr1100937	8698.34	3.83559	0.0314004	122.151	0	0	AT5G65020	annexin 2
Smechr1101118	1373.63	-2.56017	0.0638929	-40.0698	0	0	AT3G04260	plastid transcriptionally active 3
Smechr1101149	1656.5	-2.85398	0.0668952	-42.6635	0	0	AT3G04350	Plant protein of unknown function (DUF946)
Smechr1101252	3462.23	-2.73976	0.0492014	-55.6845	0	0	AT1G61560	Seven transmembrane MLO family protein
Smechr1101640	2563.03	-5.61708	0.111226	-50.5014	0	0	AT3G12120	fatty acid desaturase 2
Smechr1101668	4378.75	-3.79236	0.0447906	-84.6685	0	0	AT1G24140	Matrixin family protein
Smechr1101848	10690.3	-2.90133	0.0252243	-115.021	0	0	AT2G03440	nodulin-related protein 1
Smechr1102020	4209.03	-2.88765	0.0382914	-75.4124	0	0	AT1G68750	phosphoenolpyruvate carboxylase 4
Smechr1102069	6724.28	-3.70408	0.0377782	-98.0482	0	0	AT1G13360	-
Smechr1102161	6104.88	-2.72673	0.0310622	-87.7829	0	0	AT1G15100	RING-H2 finger A2A
Smechr1102164	3528.85	2.08762	0.0543677	38.3981	0	0	AT1G71140	MATE efflux family protein
Smechr1102170	3205.93	-6.11568	0.0932677	-65.5712	0	0	AT3G03280	-
Smechr1102175	1400.27	-2.69946	0.0678601	-39.7797	0	0	AT1G15020	quiescin-sulfhydryl oxidase 1
Smechr1102190	2152.46	4.32156	0.0642769	67.2335	0	0	AT1G71010	FORMS APLOID AND BINUCLEATE CELLS 1C
Smechr1102196	800.226	3.67231	0.0969051	37.8959	0	0	AT1G70940	Auxin efflux carrier family protein
Smechr1102197	781.279	3.1069	0.0826664	37.5836	0	0	AT1G14990	-
Smechr1102231	1179.54	-3.69526	0.0945838	-39.0687	0	0	AT1G14870	PLANT CADMIUM RESISTANCE 2
Smechr1102257	2329.88	-6.37014	0.121609	-52.3822	0	0	AT5G37490	ARM repeat superfamily protein
Smechr1102265	736.144	-4.64663	0.118511	-39.2083	0	0	AT2G01850	endoxyloglucan transferase A3
Smechr1102320	4814.8	-2.45624	0.0368201	-66.7091	0	0	AT2G17240	-
Smechr1102381	14081.1	-2.80186	0.0207197	-135.227	0	0	AT3G26650	glyceraldehyde 3-phosphate dehydrogenase A subunit
Smechr1102388	3332.97	-2.16516	0.0394666	-54.8606	0	0	AT3G48730	glutamate-1-semialdehyde 2,1-aminomutase 2
Smechr1102482	10015	2.08474	0.0240985	86.5093	0	0	AT2G41740	villin 2
Smechr1102483	3787.46	4.97664	0.101625	48.9709	0	0	AT1G12244	Polynucleotidyl transferase, ribonuclease H-like superfamily protein
Smechr1102522	2810.7	-3.17071	0.0561261	-56.4927	0	0	AT3G54810	Plant-specific GATA-type zinc finger transcription factor family protein
Smechr1102524	1630.4	2.76064	0.0616326	44.7919	0	0	AT3G07990	serine carboxypeptidase-like 27
Smechr1102557	1505.84	2.17193	0.0574334	37.8164	0	0	AT4G16380	Heavy metal transport/detoxification superfamily protein
Smechr1102734	10258.1	-5.3036	0.0566342	-93.6465	0	0	AT1G01720	NAC (No Apical Meristem) domain transcriptional regulator superfamily protein
Smechr1200032	3969.55	-2.10641	0.0423386	-49.7516	0	0	AT3G22270	Topoisomerase II-associated protein PAT1
Smechr1200116	1780.84	-2.43453	0.057986	-41.9847	0	0	AT1G67280	Glyoxalase/Bleomycin resistance protein/Dioxygenase superfamily protein
Smechr1200138	6128.02	-2.02057	0.031565	-64.013	0	0	-	-
Smechr1200150	6199.92	7.03598	0.0817523	86.0647	0	0	AT4G26260	myo-inositol oxygenase 4
Smechr1200167	10068.8	-2.57403	0.0248051	-103.77	0	0	AT3G13750	beta galactosidase 1
Smechr1200180	21693.2	-5.56445	0.0346374	-160.648	0	0	AT5G12010	-
Smechr1200202	615.283	-5.14733	0.136394	-37.7387	0	0	AT1G19150	photosystem I light harvesting complex gene 6
Smechr1200204	4005.88	-3.94815	0.0579943	-68.0782	0	0	AT1G19180	jasmonate-zim-domain protein 1
Smechr1200206	4168.77	-5.34202	0.059899	-89.1838	0	0	AT1G19210	Integrase-type DNA-binding superfamily protein
Smechr1200207	2131.14	-2.60716	0.0489533	-53.2581	0	0	AT5G20720	chaperonin 20
Smechr1200225	1581.73	-4.12973	0.0728326	-56.7017	0	0	AT2G26660	SPX domain gene 2
Smechr1200230	1049.83	-4.86714	0.0964005	-50.4888	0	0	AT2G10940	Bifunctional inhibitor/lipid-transfer protein/seed storage 2S albumin superfamily protein
Smechr1200251	2144.49	-3.73498	0.060663	-61.5693	0	0	AT5G11090	serine-rich protein-related
Smechr1200276	1370.54	-4.09475	0.075552	-54.1978	0	0	AT1G18730	NDH dependent flow 6
Smechr1200280	1193.3	-3.15944	0.0709997	-44.4993	0	0	AT4G38225	-
Smechr1200299	1110.67	-3.91639	0.0952032	-41.1372	0	0	AT2G17040	NAC domain containing protein 36
Smechr1200302	10407.3	5.92458	0.073287	80.8409	0	0	AT1G51860	Leucine-rich repeat protein kinase family protein
Smechr1200361	2320.36	-2.37561	0.0461706	-51.4529	0	0	AT2G21170	triosephosphate isomerase
Smechr1200365	2304.69	-2.7016	0.052697	-51.2667	0	0	AT4G00430	plasma membrane intrinsic protein 1;4
Smechr1200397	1211.23	2.60797	0.0670328	38.9059	0	0	AT4G39050	Kinesin motor family protein
Smechr1200411	716.758	-4.41821	0.115738	-38.1741	0	0	AT1G33590	Leucine-rich repeat (LRR) family protein
Smechr1200475	8247.26	-7.71869	0.0906866	-85.1139	0	0	AT4G34410	redox responsive transcription factor 1
Smechr1200504	1189.16	-4.39569	0.0888249	-49.4871	0	0	AT3G19320	Leucine-rich repeat (LRR) family protein
Smechr1200507	5207.62	-2.13012	0.0383298	-55.5736	0	0	AT4G34150	Calcium-dependent lipid-binding (CaLB domain) family protein
Smechr1200531	6827.5	7.81766	0.0935786	83.5411	0	0	-	-
Smechr1200541	3581.89	-3.53779	0.0501261	-70.5779	0	0	AT4G33920	Protein phosphatase 2C family protein
Smechr1200697	1848.38	-5.45318	0.097804	-55.7562	0	0	AT5G47850	CRINKLY4 related 4
Smechr1201381	4067.21	-2.48157	0.0381202	-65.0984	0	0	AT4G34890	xanthine dehydrogenase 1
Smechr1201413	1478.29	5.0517	0.0920042	54.9072	0	0	AT3G46440	UDP-XYL synthase 5
Smechr1201479	2993.06	-8.10371	0.173161	-46.7988	0	0	AT2G37430	C2H2 and C2HC zinc fingers superfamily protein
Smechr1201517	2439.62	-3.39482	0.0522959	-64.9157	0	0	AT3G45780	phototropin 1
Smechr1201535	1996.74	2.69007	0.0586468	45.869	0	0	AT2G28550	related to AP2.7
Smechr1201624	4474.87	-6.83529	0.0897714	-76.1411	0	0	AT1G76650	calmodulin-like 38
Smechr1201626	5617.82	-5.92323	0.0613642	-96.5258	0	0	AT5G42380	calmodulin like 37
Smechr1201652	1357.32	-4.077	0.0781628	-52.1604	0	0	AT2G27080	Late embryogenesis abundant (LEA) hydroxyproline-rich glycoprotein family
Smechr1201680	2463.12	-2.50811	0.0466533	-53.7606	0	0	AT5G40950	ribosomal protein large subunit 27
Smechr1201684	2359.23	-4.91933	0.0849365	-57.9178	0	0	AT3G44260	Polynucleotidyl transferase, ribonuclease H-like superfamily protein
Smechr1201695	2068.76	-3.1565	0.0561056	-56.26	0	0	AT2G27310	F-box family protein
Smechr1201707	1223.27	-3.31245	0.0808176	-40.9867	0	0	AT3G44380	Late embryogenesis abundant (LEA) hydroxyproline-rich glycoprotein family
Smechr1201787	1374.05	5.68534	0.106457	53.4052	0	0	AT5G48930	hydroxycinnamoyl-CoA shikimate/quinate hydroxycinnamoyl transferase
Smechr1201797	13649.6	6.49265	0.043482	149.318	0	0	AT5G07990	Cytochrome P450 superfamily protein
Smechr1201827	1057.5	-5.69212	0.118439	-48.0597	0	0	AT2G36870	xyloglucan endotransglucosylase/hydrolase 32
Smechr1201859	3999.59	4.69284	0.0508304	92.3235	0	0	AT5G03170	FASCICLIN-like arabinogalactan-protein 11
Smechr1201862	1204.14	2.26395	0.0592398	38.2167	0	0	AT2G28470	beta-galactosidase 8
Smechr1201873	1007.37	4.08647	0.089285	45.7688	0	0	AT3G45230	hydroxyproline-rich glycoprotein family protein
Smechr1201895	1106.9	2.75607	0.066985	41.1446	0	0	AT5G60710	Zinc finger (C3HC4-type RING finger) family protein
Smechr0101453	653.864	4.3875	0.117046	37.4854	1.59e-307	3.44e-306	AT1G01580	ferric reduction oxidase 2
Smechr1200381	641.638	-4.5333	0.120952	-37.4802	1.94e-307	4.18e-306	AT2G39470	PsbP-like protein 2
Smechr1100554	1180.64	-2.45346	0.0655105	-37.4515	5.68e-307	1.23e-305	AT3G04550	-
Smechr0202504	2280.55	-8.17276	0.218483	-37.4068	3.03e-306	6.54e-305	AT1G49000	-
Smechr0100190	850.825	-3.24982	0.0869203	-37.3885	6e-306	1.29e-304	AT2G21350	RNA-binding CRS1 / YhbY (CRM) domain protein
Smechr1101742	1219.82	-2.50052	0.0669115	-37.3706	1.17e-305	2.52e-304	AT1G10350	DNAJ heat shock family protein
Smechr0702186	877.936	-3.55558	0.0951541	-37.3665	1.37e-305	2.94e-304	AT4G32300	S-domain-2 5
Smechr0302228	915.657	-2.92988	0.0784842	-37.3308	5.2e-305	1.12e-303	AT5G24314	plastid transcriptionally active7
Smechr0500468	1669.47	-2.63309	0.0708851	-37.1459	5.1e-302	1.09e-300	AT4G17230	SCARECROW-like 13
Smechr0800378	738.477	-4.31482	0.116351	-37.0844	5.01e-301	1.07e-299	AT2G36690	2-oxoglutarate (2OG) and Fe(II)-dependent oxygenase superfamily protein
Smechr1001282	821.232	3.17385	0.085645	37.0582	1.33e-300	2.83e-299	AT2G41190	Transmembrane amino acid transporter family protein
Smechr0301837	772.691	-3.51463	0.0948923	-37.0381	2.79e-300	5.93e-299	AT5G51550	EXORDIUM like 3
Smechr0702764	1470.62	2.08743	0.0563612	37.0367	2.94e-300	6.25e-299	AT1G31340	related to ubiquitin 1
Smechr0201659	789.512	-3.57276	0.0966023	-36.9842	2.05e-299	4.35e-298	AT5G15150	homeobox 3
Smechr0303572	918.28	-4.40053	0.119022	-36.9725	3.17e-299	6.72e-298	AT1G51700	DOF zinc finger protein 1
Smechr1201658	756.568	3.88579	0.105231	36.9264	1.74e-298	3.69e-297	AT5G48930	hydroxycinnamoyl-CoA shikimate/quinate hydroxycinnamoyl transferase
Smechr0902256	4180.25	-3.75325	0.101713	-36.9006	4.53e-298	9.57e-297	AT3G63380	ATPase E1-E2 type family protein / haloacid dehalogenase-like hydrolase family protein
Smechr0201471	599.95	4.7262	0.128122	36.8882	7.13e-298	1.51e-296	AT5G44550	Uncharacterised protein family (UPF0497)
Smechr0901117	654.411	5.6135	0.152416	36.83	6.1e-297	1.29e-295	AT5G59310	lipid transfer protein 4
Smechr0101310	1455.95	-2.5403	0.0689958	-36.8182	9.45e-297	1.99e-295	AT1G20780	senescence-associated E3 ubiquitin ligase 1
Smechr0202406	4580.38	-4.43952	0.12059	-36.8149	1.06e-296	2.24e-295	AT3G25780	allene oxide cyclase 3
Smechr0102027	777.499	3.01558	0.08199	36.7798	3.88e-296	8.15e-295	AT5G13710	sterol methyltransferase 1
Smechr0201618	6744.88	-2.45755	0.0669448	-36.7101	5.04e-295	1.06e-293	AT4G18550	alpha/beta-Hydrolases superfamily protein
Smechr0101233	647.174	-5.81696	0.158466	-36.708	5.43e-295	1.14e-293	AT3G03770	Leucine-rich repeat protein kinase family protein
Smechr0104170	1827.28	-2.06031	0.0562068	-36.6559	3.68e-294	7.7e-293	AT5G51970	GroES-like zinc-binding alcohol dehydrogenase family protein
Smechr0700178	644.451	3.8412	0.104812	36.6486	4.82e-294	1.01e-292	AT2G12462	-
Smechr0702505	1702.08	-2.41816	0.0659833	-36.648	4.92e-294	1.03e-292	AT5G54600	Translation protein SH3-like family protein
Smechr0900113	1313.6	-2.32602	0.0634739	-36.6453	5.45e-294	1.14e-292	AT5G03650	starch branching enzyme 2.2
Smechr0401071	691.161	-3.71091	0.101321	-36.6251	1.14e-293	2.37e-292	AT1G21910	Integrase-type DNA-binding superfamily protein
Smechr0101761	1049.17	-2.94456	0.0804146	-36.6172	1.52e-293	3.17e-292	AT1G02150	Tetratricopeptide repeat (TPR)-like superfamily protein
Smechr0201590	1019.3	2.7518	0.0752503	36.5687	8.99e-293	1.87e-291	AT2G35020	N-acetylglucosamine-1-phosphate uridylyltransferase 2
Smechr1001533	1217.72	2.31692	0.0633627	36.566	9.92e-293	2.06e-291	AT1G24340	FAD/NAD(P)-binding oxidoreductase family protein
Smechr1201405	1668.54	-2.15025	0.0588061	-36.565	1.03e-292	2.13e-291	AT2G28800	63 kDa inner membrane family protein
Smechr0602839	1367.38	-2.23568	0.061159	-36.5552	1.47e-292	3.05e-291	AT1G29900	carbamoyl phosphate synthetase B
Smechr1002369	2618.04	-2.51518	0.068827	-36.5435	2.26e-292	4.68e-291	AT3G09270	glutathione S-transferase TAU 8
Smechr0302234	929.736	-2.73477	0.0748831	-36.5205	5.25e-292	1.08e-290	AT5G53490	Tetratricopeptide repeat (TPR)-like superfamily protein
Smechr0102215	1755.18	2.0492	0.0561593	36.489	1.66e-291	3.41e-290	AT3G62580	Late embryogenesis abundant protein (LEA) family protein
Smechr0200839	946.779	-2.95423	0.080962	-36.489	1.66e-291	3.41e-290	AT1G66360	Calcium-dependent lipid-binding (CaLB domain) family protein
Smechr0100800	916.567	2.58186	0.0708546	36.4389	1.03e-290	2.13e-289	AT2G32640	Lycopene beta/epsilon cyclase protein
Smechr0202535	627.646	-4.67903	0.128501	-36.4124	2.71e-290	5.57e-289	AT5G49665	Zinc finger (C3HC4-type RING finger) family protein
Smechr0702204	1151.51	-3.97018	0.109117	-36.3846	7.45e-290	1.53e-288	AT5G45710	winged-helix DNA-binding transcription factor family protein
Smechr0802557	934.685	-2.72408	0.0748882	-36.3753	1.04e-289	2.14e-288	AT4G24130	Protein of unknown function, DUF538
Smechr0300844	2128.4	-3.01776	0.0830273	-36.3466	2.97e-289	6.1e-288	AT1G67340	HCP-like superfamily protein with MYND-type zinc finger
Smechr0201450	1097.87	2.63265	0.0724487	36.3381	4.05e-289	8.29e-288	AT4G21740	-
Smechr0901958	11379	12.374	0.34065	36.3248	6.57e-289	1.34e-287	AT5G44030	cellulose synthase A4
Smechr0902507	1131.66	-2.60982	0.0719033	-36.2962	1.85e-288	3.79e-287	AT2G02360	phloem protein 2-B10
Smechr0802196	1327.91	2.728	0.0753721	36.1938	7.62e-287	1.56e-285	AT4G22540	OSBP(oxysterol binding protein)-related protein 2A
Smechr0900092	1195.43	-2.46838	0.0682654	-36.1586	2.73e-286	5.57e-285	AT3G52750	Tubulin/FtsZ family protein
Smechr0102168	1049.26	-4.559	0.126089	-36.1571	2.88e-286	5.86e-285	AT1G02400	gibberellin 2-oxidase 6
Smechr0401892	833.02	3.09197	0.0855289	36.1512	3.57e-286	7.26e-285	AT5G09430	alpha/beta-Hydrolases superfamily protein
Smechr0201931	974.37	-2.5939	0.0718187	-36.1173	1.21e-285	2.47e-284	AT1G11720	starch synthase 3
Smechr1000139	709.91	-5.03108	0.139353	-36.103	2.03e-285	4.13e-284	AT1G68570	Major facilitator superfamily protein
Smechr0802298	1458.49	2.041	0.0565483	36.093	2.92e-285	5.93e-284	AT4G22990	Major Facilitator Superfamily with SPX (SYG1/Pho81/XPR1) domain-containing protein
Smechr1200224	1319.39	-2.16128	0.0599167	-36.0714	6.37e-285	1.29e-283	AT3G47650	DnaJ/Hsp40 cysteine-rich domain superfamily protein
Smechr0302101	842.162	-2.95721	0.0820029	-36.0622	8.87e-285	1.8e-283	AT5G52780	Protein of unknown function (DUF3464)
Smechr0900083	1174.07	2.3684	0.0657049	36.046	1.59e-284	3.22e-283	AT2G36290	alpha/beta-Hydrolases superfamily protein
Smechr0500105	1233.3	-2.81479	0.0781858	-36.0013	7.99e-284	1.61e-282	AT1G01260	basic helix-loop-helix (bHLH) DNA-binding superfamily protein
Smechr0502530	1657.7	-5.07678	0.141071	-35.9875	1.31e-283	2.64e-282	AT2G02360	phloem protein 2-B10
Smechr0202698	2574.72	-9.40355	0.261348	-35.9809	1.66e-283	3.35e-282	AT2G33710	Integrase-type DNA-binding superfamily protein
Smechr0203000	844.047	-3.86111	0.107341	-35.9706	2.42e-283	4.86e-282	AT3G28340	galacturonosyltransferase-like 10
Smechr0102292	1056.07	-2.64553	0.0735864	-35.9514	4.81e-283	9.65e-282	AT3G06150	-
Smechr0201168	824.457	-3.23212	0.0899505	-35.9322	9.61e-283	1.92e-281	AT3G27010	TEOSINTE BRANCHED 1, cycloidea, PCF (TCP)-domain family protein 20
Smechr1201763	1489.26	2.39412	0.0666811	35.904	2.65e-282	5.29e-281	AT1G08250	arogenate dehydratase 6
Smechr0202147	3423.97	-3.00375	0.0837243	-35.8767	7.04e-282	1.41e-280	AT3G12500	basic chitinase
Smechr0902361	841.431	-6.28402	0.175559	-35.7943	1.36e-280	2.7e-279	AT2G31160	Protein of unknown function (DUF640)
Smechr0401859	1647.09	-2.34318	0.0655592	-35.7414	9.01e-280	1.79e-278	AT1G78100	F-box family protein
Smechr0801831	874.672	-4.39678	0.123197	-35.6889	5.88e-279	1.17e-277	AT2G43820	UDP-glucosyltransferase 74F2
Smechr1002682	1085.29	-2.73214	0.0766574	-35.6409	3.26e-278	6.46e-277	AT3G56880	VQ motif-containing protein
Smechr0201913	1003.33	-2.51947	0.0708868	-35.5421	1.1e-276	2.18e-275	AT4G21870	HSP20-like chaperones superfamily protein
Smechr0203040	1232.86	-2.05946	0.0579904	-35.5137	3.02e-276	5.97e-275	AT3G55250	-
Smechr0900022	718.059	-3.63903	0.102519	-35.4963	5.61e-276	1.11e-274	AT2G36145	-
Smechr0102535	607.502	-4.61464	0.130036	-35.4875	7.66e-276	1.51e-274	AT3G06390	Uncharacterised protein family (UPF0497)
Smechr0901451	1412.94	2.22392	0.0627146	35.4611	1.96e-275	3.86e-274	AT3G07320	O-Glycosyl hydrolases family 17 protein
Smechr0201643	1282.64	-5.10719	0.144042	-35.4563	2.32e-275	4.57e-274	AT3G23240	ethylene response factor 1
Smechr0902590	1038.6	2.25572	0.0636391	35.4454	3.41e-275	6.72e-274	AT3G23790	AMP-dependent synthetase and ligase family protein
Smechr1200476	796.49	-5.85344	0.165175	-35.4378	4.47e-275	8.78e-274	AT4G34410	redox responsive transcription factor 1
Smechr0502713	1304.53	-2.07369	0.0586293	-35.3695	5.02e-274	9.85e-273	AT5G56780	effector of transcription2
Smechr1001291	769.735	-3.8795	0.10973	-35.3548	8.45e-274	1.65e-272	AT5G60900	receptor-like protein kinase 1
Smechr0401230	1609.81	-2.38587	0.0675758	-35.3066	4.64e-273	9.07e-272	AT1G34300	lectin protein kinase family protein
Smechr0401864	1431.81	2.09658	0.0593889	35.3026	5.36e-273	1.04e-271	AT1G35830	VQ motif-containing protein
Smechr0502347	603.781	4.42009	0.125276	35.2828	1.08e-272	2.1e-271	AT2G15730	P-loop containing nucleoside triphosphate hydrolases superfamily protein
Smechr0602632	1204.97	-2.19771	0.0623204	-35.2647	2.04e-272	3.96e-271	AT5G24490	30S ribosomal protein, putative
Smechr0602729	726.362	2.99406	0.0849518	35.2442	4.21e-272	8.16e-271	AT1G50430	Ergosterol biosynthesis ERG4/ERG24 family
Smechr0201613	634.503	-3.56264	0.1012	-35.2038	1.75e-271	3.38e-270	AT4G10520	Subtilase family protein
Smechr0303033	616.759	5.87061	0.166797	35.1961	2.29e-271	4.44e-270	AT5G61340	-
Smechr0401937	887.953	-4.45588	0.126653	-35.1819	3.79e-271	7.32e-270	AT4G40080	ENTH/ANTH/VHS superfamily protein
Smechr0303109	1502.4	-2.12565	0.0604439	-35.1674	6.31e-271	1.22e-269	AT5G62200	Embryo-specific protein 3, (ATS3)
Smechr0201431	1370.97	2.12702	0.0604912	35.1624	7.51e-271	1.45e-269	AT4G34910	P-loop containing nucleoside triphosphate hydrolases superfamily protein
Smechr0702482	1121.67	2.23234	0.0634941	35.1582	8.71e-271	1.68e-269	AT1G02180	ferredoxin-related
Smechr0300049	661.183	3.39678	0.0966261	35.1539	1.01e-270	1.95e-269	AT2G26640	3-ketoacyl-CoA synthase 11
Smechr1002214	580.412	-3.62576	0.10326	-35.1128	4.3e-270	8.28e-269	AT1G66370	myb domain protein 113
Smechr0101655	662.42	3.42747	0.0976912	35.0847	1.15e-269	2.21e-268	AT4G00150	GRAS family transcription factor
Smechr0602721	1590.9	2.03075	0.0579461	35.0454	4.58e-269	8.78e-268	AT5G06270	-
Smechr0501034	922.173	7.09427	0.203007	34.9459	1.5e-267	2.86e-266	AT5G15630	COBRA-like extracellular glycosyl-phosphatidyl inositol-anchored protein family
Smechr1201711	776.946	-3.41016	0.0976396	-34.926	2.99e-267	5.72e-266	-	-
Smechr0201400	1497.72	2.08364	0.059703	34.9001	7.4e-267	1.41e-265	AT1G56580	Protein of unknown function, DUF538
Smechr0801207	1403.39	-2.0145	0.0577605	-34.8768	1.67e-266	3.2e-265	AT4G33030	sulfoquinovosyldiacylglycerol 1
Smechr1201548	1359.83	2.0878	0.0599375	34.8329	7.73e-266	1.47e-264	AT3G45600	tetraspanin3
Smechr0401393	571.73	-5.69244	0.163444	-34.828	9.17e-266	1.75e-264	AT4G37925	subunit NDH-M of NAD(P)H:plastoquinone dehydrogenase complex
Smechr0200750	1156.48	-4.53401	0.130277	-34.8027	2.21e-265	4.21e-264	AT4G36670	Major facilitator superfamily protein
Smechr0800260	1346.86	2.13894	0.0614627	34.8006	2.38e-265	4.53e-264	AT1G27000	Protein of unknown function (DUF1664)
Smechr0100423	716.91	-3.81424	0.109713	-34.7656	8.07e-265	1.53e-263	AT4G15480	UDP-Glycosyltransferase superfamily protein
Smechr0301660	911.648	-4.32863	0.12453	-34.7598	9.85e-265	1.87e-263	AT5G49480	Ca2+-binding protein 1
Smechr0901390	756.573	-2.8104	0.0808532	-34.7593	1e-264	1.9e-263	AT2G43060	ILI1 binding bHLH 1
Smechr1101950	852.5	-2.75704	0.0793507	-34.745	1.65e-264	3.12e-263	AT5G07990	Cytochrome P450 superfamily protein
Smechr0902610	584.615	-3.68151	0.106165	-34.6771	1.74e-263	3.29e-262	AT3G46530	NB-ARC domain-containing disease resistance protein
Smechr1100011	1218.37	-2.43995	0.0703662	-34.675	1.88e-263	3.54e-262	AT4G16360	5'-AMP-activated protein kinase beta-2 subunit protein
Smechr0302548	718.205	-3.35793	0.096843	-34.6739	1.95e-263	3.67e-262	AT5G08370	alpha-galactosidase 2
Smechr0100163	1982.47	-2.1305	0.0615477	-34.6154	1.48e-262	2.79e-261	AT4G34740	GLN phosphoribosyl pyrophosphate amidotransferase 2
Smechr0402554	2065.88	3.72772	0.107692	34.6147	1.52e-262	2.86e-261	AT2G30600	BTB/POZ domain-containing protein
Smechr0201515	5851.62	-2.40571	0.0696873	-34.5215	3.82e-261	7.18e-260	AT4G39330	cinnamyl alcohol dehydrogenase 9
Smechr0202737	659.334	-3.15417	0.0915158	-34.4659	2.6e-260	4.88e-259	AT5G66920	SKU5 similar 17
Smechr1200056	863.866	-3.88562	0.112888	-34.4202	1.26e-259	2.36e-258	AT5G20100	-
Smechr1002216	788.422	-3.42903	0.0996875	-34.3978	2.72e-259	5.1e-258	AT2G36970	UDP-Glycosyltransferase superfamily protein
Smechr0201192	709.838	-3.90552	0.113572	-34.3879	3.82e-259	7.15e-258	AT2G42610	Protein of unknown function (DUF640)
Smechr1100410	2084.28	3.41187	0.0992877	34.3634	8.87e-259	1.66e-257	AT5G04560	HhH-GPD base excision DNA repair family protein
Smechr0101092	1053.54	-2.21717	0.0645717	-34.3365	2.24e-258	4.17e-257	AT1G54780	thylakoid lumen 18.3 kDa protein
Smechr1101500	1235.38	-2.31315	0.0673792	-34.3304	2.77e-258	5.15e-257	AT1G12990	beta-1,4-N-acetylglucosaminyltransferase family protein
Smechr0900707	627.262	-3.80323	0.110795	-34.3266	3.15e-258	5.86e-257	AT2G38170	cation exchanger 1
Smechr0402491	527.955	-3.65939	0.106739	-34.2836	1.38e-257	2.56e-256	AT1G75820	Leucine-rich receptor-like protein kinase family protein
Smechr0400214	975.058	-2.38691	0.0696342	-34.2778	1.68e-257	3.11e-256	AT5G54380	protein kinase family protein
Smechr0201862	1041.24	-2.1927	0.0640146	-34.2532	3.91e-257	7.24e-256	AT1G11430	plastid developmental protein DAG, putative
Smechr1002241	533.457	4.5311	0.132388	34.2258	9.99e-257	1.85e-255	AT2G37080	ROP interactive partner 3
Smechr0800131	741.599	-2.95486	0.0863707	-34.2114	1.64e-256	3.02e-255	AT1G64380	Integrase-type DNA-binding superfamily protein
Smechr0801486	1502.77	-2.03964	0.0596352	-34.2019	2.27e-256	4.18e-255	AT5G10770	Eukaryotic aspartyl protease family protein
Smechr1002663	1442.09	2.01225	0.0589757	34.1199	3.74e-255	6.89e-254	AT3G03620	MATE efflux family protein
Smechr0702762	843.78	-5.41361	0.158686	-34.1153	4.38e-255	8.06e-254	AT3G12830	SAUR-like auxin-responsive protein family
Smechr1201003	695.488	-3.23446	0.0948953	-34.0845	1.25e-254	2.3e-253	AT3G06980	DEA(D/H)-box RNA helicase family protein
Smechr1100840	596.8	-3.42093	0.100415	-34.068	2.19e-254	4.03e-253	AT5G10150	Domain of unknown function (DUF966)
Smechr1002534	784.265	-2.78253	0.0817074	-34.0548	3.45e-254	6.33e-253	AT3G52890	KCBP-interacting protein kinase
Smechr0602863	2187.5	-8.92472	0.262136	-34.0462	4.62e-254	8.47e-253	AT5G59730	exocyst subunit exo70 family protein H7
Smechr0300139	584.155	4.07452	0.119734	34.0298	8.08e-254	1.48e-252	AT4G27450	Aluminium induced protein with YGL and LRDR motifs
Smechr0900553	1014.65	-3.48395	0.102414	-34.0184	1.19e-253	2.18e-252	AT2G37980	O-fucosyltransferase family protein
Smechr0702408	1022.64	-2.99326	0.0879983	-34.0149	1.34e-253	2.45e-252	AT5G53890	phytosylfokine-alpha receptor 2
Smechr0303669	1304.58	-2.08271	0.0612847	-33.9842	3.81e-253	6.95e-252	AT3G14240	Subtilase family protein
Smechr0500826	647.077	-3.06952	0.0903307	-33.9809	4.27e-253	7.78e-252	AT1G06680	photosystem II subunit P-1
Smechr0602577	672.89	6.38314	0.187943	33.9631	7.8e-253	1.42e-251	AT4G08150	KNOTTED-like from Arabidopsis thaliana
Smechr0902240	806.801	-2.46863	0.0727596	-33.9286	2.53e-252	4.58e-251	AT1G62290	Saposin-like aspartyl protease family protein
Smechr0101523	858.094	2.57918	0.0760888	33.8969	7.39e-252	1.34e-250	AT3G61220	NAD(P)-binding Rossmann-fold superfamily protein
Smechr0602666	760.864	2.96749	0.0875935	33.878	1.4e-251	2.54e-250	AT2G43330	inositol transporter 1
Smechr0101427	680.363	3.20565	0.0946344	33.8741	1.6e-251	2.9e-250	AT1G01490	Heavy metal transport/detoxification superfamily protein
Smechr0101913	1257.12	-3.26406	0.0963942	-33.8616	2.45e-251	4.42e-250	AT2G27660	Cysteine/Histidine-rich C1 domain family protein
Smechr0602801	702.703	-2.87944	0.0851544	-33.8143	1.22e-250	2.19e-249	AT2G30695	-
Smechr0100038	1119.52	-2.37102	0.0701699	-33.7897	2.79e-250	5.02e-249	AT3G45970	expansin-like A1
Smechr1000060	685.591	6.47338	0.191593	33.7871	3.06e-250	5.49e-249	AT1G68200	Zinc finger C-x8-C-x5-C-x3-H type family protein
Smechr0201091	792.407	3.34227	0.098958	33.7746	4.66e-250	8.37e-249	AT3G28490	Oxoglutarate/iron-dependent oxygenase
Smechr0900321	749.636	3.20294	0.0948803	33.7577	8.26e-250	1.48e-248	AT3G45850	P-loop containing nucleoside triphosphate hydrolases superfamily protein
Smechr0702492	1412.78	-2.39866	0.0710898	-33.7413	1.43e-249	2.57e-248	AT4G27290	S-locus lectin protein kinase family protein
Smechr0700306	870.03	-4.60436	0.136669	-33.6897	8.17e-249	1.46e-247	AT2G34930	disease resistance family protein / LRR family protein
Smechr0800797	910.566	-2.96881	0.088123	-33.6894	8.26e-249	1.47e-247	AT5G11000	Plant protein of unknown function (DUF868)
Smechr0801852	764.581	3.11182	0.0923707	33.6883	8.56e-249	1.53e-247	AT2G44230	Plant protein of unknown function (DUF946)
Smechr0902399	500.053	4.40963	0.13092	33.6819	1.06e-248	1.9e-247	AT3G23510	Cyclopropane-fatty-acyl-phospholipid synthase
Smechr0901145	1347.3	-2.51107	0.0745659	-33.6758	1.31e-248	2.33e-247	AT5G01820	serine/threonine protein kinase 1
Smechr0602127	950.454	-2.67304	0.0794682	-33.6366	4.9e-248	8.72e-247	AT3G14090	exocyst subunit exo70 family protein D3
Smechr0502619	1353.22	-2.23198	0.0663926	-33.618	9.16e-248	1.63e-246	AT4G13980	winged-helix DNA-binding transcription factor family protein
Smechr0302912	759.254	-3.84285	0.114333	-33.6111	1.15e-247	2.05e-246	AT5G62520	similar to RCD one 5
Smechr0201570	1188.63	-2.65923	0.0791268	-33.6073	1.31e-247	2.33e-246	AT3G18670	Ankyrin repeat family protein
Smechr0402107	584.696	-3.7521	0.111694	-33.5926	2.15e-247	3.82e-246	AT3G49810	ARM repeat superfamily protein
Smechr1100162	1212.45	-2.17861	0.0648682	-33.5852	2.76e-247	4.89e-246	AT5G16710	dehydroascorbate reductase 1
Smechr0400072	487.936	3.957	0.117826	33.5834	2.93e-247	5.18e-246	AT5G44670	Domain of unknown function (DUF23)
Smechr0201652	486.054	-4.66068	0.138788	-33.5814	3.14e-247	5.55e-246	AT4G35160	O-methyltransferase family protein
Smechr0800854	859.259	2.45987	0.073318	33.5507	8.81e-247	1.56e-245	AT4G32140	EamA-like transporter family
Smechr0101596	920.939	-2.34747	0.0699686	-33.5503	8.91e-247	1.57e-245	AT2G45770	signal recognition particle receptor protein, chloroplast (FTSY)
Smechr0300182	607.858	-4.84158	0.144426	-33.5228	2.24e-246	3.95e-245	AT4G04720	calcium-dependent protein kinase 21
Smechr0502326	484.928	-5.23758	0.1563	-33.5097	3.48e-246	6.12e-245	AT5G67090	Subtilisin-like serine endopeptidase family protein
Smechr0201998	3323.46	-4.02112	0.120127	-33.4739	1.16e-245	2.04e-244	AT1G66120	AMP-dependent synthetase and ligase family protein
Smechr1001519	1593.15	-2.22096	0.0663729	-33.4619	1.73e-245	3.04e-244	AT5G62620	Galactosyltransferase family protein
Smechr0402504	650.684	3.2055	0.0958326	33.4489	2.67e-245	4.68e-244	AT5G42200	RING/U-box superfamily protein
Smechr0302702	1038.66	-2.43229	0.0727387	-33.4387	3.76e-245	6.59e-244	AT3G26600	armadillo repeat only 4
Smechr0801300	641.451	3.2087	0.0961076	33.3865	2.15e-244	3.77e-243	-	-
Smechr0500320	1175.73	-2.47186	0.0740925	-33.3618	4.91e-244	8.58e-243	AT2G40095	Alpha/beta hydrolase related protein
Smechr0502247	1611.12	-2.43633	0.0730782	-33.3387	1.06e-243	1.85e-242	AT5G49700	Predicted AT-hook DNA-binding family protein
Smechr0800162	838.812	-2.7483	0.0824595	-33.3291	1.46e-243	2.55e-242	AT1G64680	-
Smechr1100829	1301.9	2.13045	0.0639338	33.3227	1.81e-243	3.15e-242	AT5G10170	myo-inositol-1-phosphate synthase 3
Smechr0900223	1317.05	2.01441	0.0605742	33.2552	1.72e-242	2.98e-241	AT5G03340	ATPase, AAA-type, CDC48 protein
Smechr0801609	3708.4	-9.62164	0.290155	-33.1604	4.01e-241	6.95e-240	AT4G29010	Enoyl-CoA hydratase/isomerase family
Smechr0800129	1517.67	-2.26718	0.0683809	-33.1551	4.78e-241	8.28e-240	AT4G11070	WRKY family transcription factor
Smechr0902475	1525.12	-2.08786	0.0630274	-33.1263	1.24e-240	2.15e-239	AT3G24050	GATA transcription factor 1
Smechr0300216	760.572	-5.26445	0.158953	-33.1196	1.55e-240	2.68e-239	AT1G78840	F-box/RNI-like/FBD-like domains-containing protein
Smechr0100613	879.413	-2.86328	0.086475	-33.1111	2.06e-240	3.55e-239	AT1G15820	light harvesting complex photosystem II subunit 6
Smechr0202515	1166.34	-2.26644	0.0685054	-33.0841	5.03e-240	8.67e-239	AT1G66400	calmodulin like 23
Smechr0302857	1123.06	-2.41673	0.0730857	-33.0671	8.84e-240	1.52e-238	AT5G65200	plant U-box 38
Smechr1102229	1094.3	-2.60771	0.0789352	-33.036	2.47e-239	4.24e-238	AT1G70740	Protein kinase superfamily protein
Smechr0500285	1010.28	-2.41647	0.07325	-32.9894	1.15e-238	1.98e-237	AT2G40300	ferritin 4
Smechr1100830	562.675	-3.90324	0.118376	-32.9732	1.97e-238	3.38e-237	AT1G22160	Protein of unknown function (DUF581)
Smechr0100903	1349.98	2.1644	0.0657562	32.9155	1.32e-237	2.26e-236	AT1G09310	Protein of unknown function, DUF538
Smechr0603020	1244.8	-2.8268	0.0859308	-32.8963	2.49e-237	4.25e-236	AT4G27950	cytokinin response factor 4
Smechr0302155	1304.05	-4.43095	0.134783	-32.8748	5.04e-237	8.61e-236	AT4G27950	cytokinin response factor 4
Smechr0800516	724.331	-3.04843	0.0927491	-32.8675	6.4e-237	1.09e-235	AT2G31820	Ankyrin repeat family protein
Smechr0200484	1510.16	-2.63215	0.0801055	-32.8586	8.58e-237	1.46e-235	AT5G36970	NDR1/HIN1-like 25
Smechr0600243	564.761	-5.92371	0.180399	-32.8368	1.76e-236	3e-235	AT1G07180	alternative NAD(P)H dehydrogenase 1
Smechr0200600	492.178	3.98203	0.121452	32.7869	9.07e-236	1.54e-234	AT4G35790	phospholipase D delta
Smechr0202893	1043.02	2.11348	0.064529	32.7525	2.8e-235	4.75e-234	AT5G15410	Cyclic nucleotide-regulated ion channel family protein
Smechr0302517	909.178	-3.95513	0.120835	-32.7316	5.55e-235	9.42e-234	AT5G08350	GRAM domain-containing protein / ABA-responsive protein-related
Smechr0303488	1115.1	-2.36437	0.0723445	-32.682	2.81e-234	4.76e-233	AT1G79850	ribosomal protein S17
Smechr1102037	1215.77	8.04089	0.246274	32.6501	7.98e-234	1.35e-232	AT1G68800	TCP domain protein 12
Smechr0401587	6471.91	2.04802	0.0627814	32.6214	2.04e-233	3.44e-232	-	-
Smechr0901162	498.977	-5.03044	0.154312	-32.5992	4.2e-233	7.09e-232	AT4G29700	Alkaline-phosphatase-like family protein
Smechr0902121	494.633	4.14444	0.127146	32.5958	4.7e-233	7.93e-232	AT2G47500	P-loop nucleoside triphosphate hydrolases superfamily protein with CH (Calponin Homology) domain
Smechr0303137	5846.6	-9.24869	0.284161	-32.5474	2.28e-232	3.83e-231	AT1G80840	WRKY DNA-binding protein 40
Smechr0302892	1976.7	-5.49927	0.169004	-32.5393	2.96e-232	4.98e-231	AT2G16890	UDP-Glycosyltransferase superfamily protein
Smechr1201478	592.063	-5.21674	0.160471	-32.509	7.95e-232	1.33e-230	AT2G37430	C2H2 and C2HC zinc fingers superfamily protein
Smechr0802511	690.501	6.85758	0.211043	32.4937	1.31e-231	2.19e-230	AT5G46290	3-ketoacyl-acyl carrier protein synthase I
Smechr0302820	788.061	-2.55414	0.0787025	-32.4531	4.9e-231	8.19e-230	AT2G47130	NAD(P)-binding Rossmann-fold superfamily protein
Smechr0500241	1287.76	-2.39362	0.0737984	-32.4346	8.94e-231	1.49e-229	AT4G17500	ethylene responsive element binding factor 1
Smechr0104131	690.996	-3.23454	0.0997669	-32.4209	1.39e-230	2.32e-229	AT3G11760	-
Smechr0303170	1051.03	-2.67806	0.0826874	-32.3878	4.07e-230	6.79e-229	AT5G07610	F-box family protein
Smechr0300960	774.605	-4.55315	0.140613	-32.3808	5.11e-230	8.5e-229	AT5G62900	-
Smechr0201206	633.051	3.75048	0.115939	32.3487	1.45e-229	2.4e-228	AT5G45840	Leucine-rich repeat protein kinase family protein
Smechr1102235	737.9	6.84088	0.211569	32.3341	2.32e-229	3.86e-228	AT2G01660	plasmodesmata-located protein 6
Smechr0201314	771.362	-3.39465	0.105068	-32.3091	5.21e-229	8.64e-228	AT1G17020	senescence-related gene 1
Smechr0101942	1096.6	2.07279	0.064163	32.305	5.95e-229	9.85e-228	AT2G44480	beta glucosidase 17
Smechr0300520	479.92	-5.54471	0.171685	-32.2958	8.01e-229	1.33e-227	AT2G45550	cytochrome P450, family 76, subfamily C, polypeptide 4
Smechr0800373	503.531	4.52974	0.140367	32.2707	1.8e-228	2.98e-227	AT1G43710	Pyridoxal phosphate (PLP)-dependent transferases superfamily protein
Smechr0201567	774.436	-2.67302	0.0829076	-32.241	4.71e-228	7.78e-227	AT1G31160	HISTIDINE TRIAD NUCLEOTIDE-BINDING 2
Smechr0201863	1065.65	-2.21117	0.0686057	-32.2301	6.69e-228	1.1e-226	AT1G11440	-
Smechr0401949	835.18	-3.6392	0.11297	-32.2138	1.13e-227	1.86e-226	AT1G02070	-
Smechr0201320	811.609	2.92152	0.0907125	32.2063	1.44e-227	2.37e-226	AT1G17020	senescence-related gene 1
Smechr0300721	1211.12	2.25268	0.0700923	32.1388	1.27e-226	2.08e-225	AT5G63400	adenylate kinase 1
Smechr0701461	542.755	-3.68102	0.114601	-32.1202	2.3e-226	3.78e-225	AT3G22120	cell wall-plasma membrane linker protein
Smechr0202296	857.933	-2.72938	0.0851699	-32.0463	2.47e-225	4.04e-224	AT5G17280	-
Smechr1102743	581.024	-2.96797	0.0926172	-32.0455	2.53e-225	4.14e-224	AT5G13510	Ribosomal protein L10 family protein
Smechr0800662	1517.82	-5.16649	0.161296	-32.0311	4.03e-225	6.58e-224	AT1G30135	jasmonate-zim-domain protein 8
Smechr0501938	1478.89	-3.0676	0.0958097	-32.0177	6.19e-225	1.01e-223	AT3G48310	cytochrome P450, family 71, subfamily A, polypeptide 22
Smechr1100455	509.551	-4.43508	0.138614	-31.9959	1.24e-224	2.03e-223	AT3G54260	TRICHOME BIREFRINGENCE-LIKE 36
Smechr1201703	1426.86	-7.85306	0.245451	-31.9944	1.31e-224	2.13e-223	AT5G22380	NAC domain containing protein 90
Smechr0801043	734.678	2.56655	0.0802258	31.9916	1.43e-224	2.32e-223	AT2G05940	Protein kinase superfamily protein
Smechr0400031	702.728	-2.73213	0.0855065	-31.9523	5.03e-224	8.18e-223	AT4G27250	NAD(P)-binding Rossmann-fold superfamily protein
Smechr1001579	1240.25	-2.11985	0.0664387	-31.9068	2.15e-223	3.48e-222	AT1G14350	Duplicated homeodomain-like superfamily protein
Smechr0100819	693.624	2.78515	0.0874827	31.8365	2.02e-222	3.27e-221	AT5G49800	Polyketide cyclase/dehydrase and lipid transport superfamily protein
Smechr0201795	938.29	-7.06624	0.222003	-31.8295	2.53e-222	4.1e-221	AT1G61260	Protein of unknown function (DUF761)
Smechr1100015	857.619	2.41391	0.0758934	31.8066	5.25e-222	8.48e-221	AT4G16380	Heavy metal transport/detoxification superfamily protein
Smechr0201855	975.52	-2.36192	0.0742735	-31.8003	6.41e-222	1.04e-220	AT4G28590	-
Smechr0500353	833.269	-5.49068	0.172987	-31.7405	4.29e-221	6.93e-220	AT1G07530	SCARECROW-like 14
Smechr0100248	785.467	2.62817	0.0828023	31.7403	4.32e-221	6.97e-220	AT4G34490	cyclase associated protein 1
Smechr0201519	1325.72	-2.11315	0.0666182	-31.7204	8.14e-221	1.31e-219	AT3G12920	SBP (S-ribonuclease binding protein) family protein
Smechr0701760	820.804	-2.36711	0.0747122	-31.683	2.66e-220	4.28e-219	AT2G04842	threonyl-tRNA synthetase, putative / threonine--tRNA ligase, putative
Smechr0900255	6874.51	2.71127	0.0856449	31.6571	6.05e-220	9.72e-219	AT2G37040	PHE ammonia lyase 1
Smechr0602240	534.107	3.45298	0.109352	31.5766	7.74e-219	1.24e-217	AT1G52680	late embryogenesis abundant protein-related / LEA protein-related
Smechr0203019	752.39	-2.42612	0.0769211	-31.5404	2.43e-218	3.89e-217	AT5G14910	Heavy metal transport/detoxification superfamily protein
Smechr0702261	792.391	2.46624	0.0782046	31.5357	2.82e-218	4.5e-217	AT1G55730	cation exchanger 5
Smechr0702690	946.634	2.39232	0.0760358	31.4631	2.78e-217	4.43e-216	AT4G26510	uridine kinase-like 4
Smechr0201235	9293.74	12.6012	0.400681	31.4494	4.28e-217	6.82e-216	AT4G18780	cellulose synthase family protein
Smechr1000298	1252.31	-2.10089	0.0668665	-31.4191	1.11e-216	1.77e-215	AT2G20780	Major facilitator superfamily protein
Smechr0901309	674.593	-3.8394	0.122201	-31.4187	1.12e-216	1.79e-215	AT5G01830	ARM repeat superfamily protein
SmeSca00697	816.967	2.36098	0.0751584	31.4134	1.33e-216	2.11e-215	AT5G11290	Plant protein of unknown function (DUF247)
Smechr0802091	1624.64	-2.04777	0.065319	-31.3503	9.64e-216	1.52e-214	AT2G35660	FAD/NAD(P)-binding oxidoreductase family protein
Smechr0201183	877.959	-7.75943	0.247617	-31.3365	1.49e-215	2.35e-214	AT5G45890	senescence-associated gene 12
Smechr0302641	485.893	-3.8917	0.124221	-31.3289	1.89e-215	2.98e-214	AT5G63160	BTB and TAZ domain protein 1
Smechr0101306	1256.22	-2.07131	0.0661207	-31.3263	2.05e-215	3.23e-214	AT3G61870	-
Smechr0600084	1118.55	2.34085	0.0747298	31.3242	2.18e-215	3.44e-214	AT3G62150	P-glycoprotein 21
Smechr0101578	515.325	-3.95595	0.126411	-31.2943	5.59e-215	8.79e-214	AT2G45720	ARM repeat superfamily protein
Smechr0902291	616.585	-2.95997	0.094617	-31.2838	7.76e-215	1.22e-213	AT5G43750	NAD(P)H dehydrogenase 18
Smechr0302450	896.678	-2.24482	0.0718458	-31.245	2.61e-214	4.09e-213	AT1G73500	MAP kinase kinase 9
Smechr0100640	680.731	2.66089	0.0852679	31.2063	8.76e-214	1.37e-212	AT5G09810	actin 7
Smechr0202112	1414.27	-2.55012	0.0818034	-31.1738	2.42e-213	3.78e-212	AT4G38250	Transmembrane amino acid transporter family protein
Smechr0101207	1008.34	-2.19524	0.0704473	-31.1614	3.56e-213	5.56e-212	AT5G28750	Bacterial sec-independent translocation protein mttA/Hcf106
Smechr0600215	944.058	-2.41009	0.0773604	-31.154	4.47e-213	6.99e-212	AT5G58380	SOS3-interacting protein 1
Smechr0101884	1045.45	-2.21529	0.0711344	-31.1424	6.44e-213	1e-211	AT2G18370	Bifunctional inhibitor/lipid-transfer protein/seed storage 2S albumin superfamily protein
Smechr1001980	868.734	-2.16173	0.0694639	-31.1202	1.28e-212	2e-211	AT2G03420	-
Smechr0802361	484.757	3.45754	0.111182	31.098	2.56e-212	3.99e-211	AT4G11450	Protein of unknown function (DUF3527)
Smechr1100215	1086.44	-2.02706	0.0651947	-31.0924	3.05e-212	4.75e-211	AT4G38100	-
SmeSca00080	438.023	3.91428	0.125894	31.0919	3.1e-212	4.82e-211	AT1G23000	Heavy metal transport/detoxification superfamily protein
Smechr0900282	888.136	7.71995	0.24853	31.0624	7.76e-212	1.21e-210	AT2G37090	Nucleotide-diphospho-sugar transferases superfamily protein
Smechr0700594	653.939	2.74128	0.0883476	31.0283	2.24e-211	3.47e-210	AT5G07610	F-box family protein
Smechr0101421	1074.46	-5.01859	0.161863	-31.0052	4.59e-211	7.1e-210	AT4G01250	WRKY family transcription factor
Smechr0700684	1202.96	2.04297	0.0659458	30.9795	1.02e-210	1.57e-209	AT4G33150	lysine-ketoglutarate reductase/saccharopine dehydrogenase bifunctional enzyme
Smechr1102258	1243.75	2.41692	0.0780586	30.9629	1.7e-210	2.63e-209	AT2G01830	CHASE domain containing histidine kinase protein
Smechr0302826	715.345	-3.7868	0.122367	-30.9462	2.86e-210	4.42e-209	AT5G62620	Galactosyltransferase family protein
Smechr1201929	553.772	-3.36979	0.108915	-30.9396	3.5e-210	5.41e-209	AT4G33040	Thioredoxin superfamily protein
Smechr0303216	1085.83	-2.01485	0.0651564	-30.9234	5.8e-210	8.94e-209	AT1G16080	-
Smechr0701761	874.692	2.20524	0.0714431	30.8671	3.3e-209	5.08e-208	AT2G04780	FASCICLIN-like arabinoogalactan 7
Smechr1000084	1047.9	-2.91861	0.0945856	-30.8568	4.54e-209	6.99e-208	AT1G25390	Protein kinase superfamily protein
Smechr0201629	1191.23	-2.21082	0.0716727	-30.8461	6.32e-209	9.71e-208	AT5G54960	pyruvate decarboxylase-2
Smechr1002544	481.681	4.47189	0.145059	30.8281	1.1e-208	1.69e-207	AT1G64660	methionine gamma-lyase
Smechr0400788	1023.49	-8.05795	0.261385	-30.8279	1.11e-208	1.7e-207	AT5G62730	Major facilitator superfamily protein
Smechr0300966	944.385	2.39177	0.0775975	30.8227	1.3e-208	2e-207	AT1G67900	Phototropic-responsive NPH3 family protein
Smechr1001663	1058.52	2.57756	0.0836826	30.8016	2.5e-208	3.83e-207	AT3G54000	-
Smechr0602545	780.411	2.41713	0.0785799	30.7601	8.95e-208	1.37e-206	AT5G24760	GroES-like zinc-binding dehydrogenase family protein
Smechr0902613	464.407	-3.95472	0.128658	-30.7382	1.76e-207	2.69e-206	AT3G46730	NB-ARC domain-containing disease resistance protein
Smechr0602088	704.766	-3.76556	0.122621	-30.709	4.32e-207	6.6e-206	AT1G78895	Reticulon family protein
Smechr1201304	593.196	6.71222	0.218602	30.7052	4.85e-207	7.4e-206	AT3G21090	ABC-2 type transporter family protein
Smechr1001067	481.696	-6.15072	0.20045	-30.6846	9.14e-207	1.39e-205	AT1G55370	NDH-dependent cyclic electron flow 5
Smechr0100329	432.423	-4.37061	0.142509	-30.6689	1.48e-206	2.25e-205	AT2G15620	nitrite reductase 1
Smechr0302028	1262.62	2.10797	0.0687636	30.6554	2.24e-206	3.4e-205	AT3G48990	AMP-dependent synthetase and ligase family protein
Smechr0303103	612.857	2.97637	0.0971086	30.6499	2.65e-206	4.03e-205	AT1G80160	Lactoylglutathione lyase / glyoxalase I family protein
Smechr1201776	1080.52	2.16549	0.0706572	30.6478	2.83e-206	4.29e-205	AT5G22770	alpha-adaptin
Smechr1102718	505.815	3.07258	0.100256	30.6473	2.87e-206	4.36e-205	AT1G44900	minichromosome maintenance (MCM2/3/5) family protein
Smechr0801985	979.363	-2.66134	0.0868529	-30.6419	3.38e-206	5.13e-205	AT2G35230	VQ motif-containing protein
Smechr0800023	737.319	-2.72077	0.0888068	-30.6369	3.94e-206	5.98e-205	AT1G32450	nitrate transporter 1.5
Smechr1002729	785.784	-2.37981	0.0777445	-30.6107	8.82e-206	1.34e-204	AT2G42130	Plastid-lipid associated protein PAP / fibrillin family protein
Smechr1000335	428.056	5.10367	0.166749	30.6069	9.92e-206	1.5e-204	AT2G42840	protodermal factor 1
Smechr1001401	818.171	-2.20436	0.0720392	-30.5994	1.24e-205	1.88e-204	AT3G56010	-
Smechr0602560	644.751	-2.62623	0.0858473	-30.5919	1.57e-205	2.37e-204	AT2G39518	Uncharacterised protein family (UPF0497)
Smechr0200419	583.45	6.73989	0.220616	30.5503	5.6e-205	8.44e-204	AT2G44480	beta glucosidase 17
Smechr0202491	1410.06	-8.14005	0.267289	-30.4541	1.06e-203	1.58e-202	AT2G01300	-
Smechr0100110	485.432	-3.78281	0.124252	-30.4446	1.41e-203	2.11e-202	AT4G38670	Pathogenesis-related thaumatin superfamily protein
Smechr0104105	464.462	-3.30465	0.108567	-30.4389	1.68e-203	2.51e-202	AT1G66150	transmembrane kinase 1
Smechr0101861	705.517	-2.93604	0.0964678	-30.4354	1.87e-203	2.79e-202	AT5G17630	Nucleotide/sugar transporter family protein
Smechr0603078	981.655	-2.09802	0.0689361	-30.4343	1.94e-203	2.89e-202	AT3G07210	-
Smechr0701911	425.968	-4.56387	0.150063	-30.413	3.69e-203	5.51e-202	AT3G21710	-
Smechr0303330	679.304	-2.51999	0.0828755	-30.4069	4.45e-203	6.63e-202	AT3G18080	B-S glucosidase 44
Smechr1002233	607.154	-3.44413	0.113272	-30.4058	4.6e-203	6.85e-202	AT2G38870	Serine protease inhibitor, potato inhibitor I-type family protein
Smechr1000566	598.377	2.87246	0.09456	30.3771	1.1e-202	1.64e-201	AT4G23990	cellulose synthase like G3
Smechr0800211	448.567	-3.52465	0.116061	-30.3691	1.41e-202	2.09e-201	AT4G02780	Terpenoid cyclases/Protein prenyltransferases superfamily protein
Smechr1002708	515.017	6.31924	0.208094	30.3673	1.48e-202	2.2e-201	AT2G39220	PATATIN-like protein 6
Smechr0902274	984.378	-2.30289	0.0758584	-30.3577	1.99e-202	2.95e-201	AT2G26640	3-ketoacyl-CoA synthase 11
Smechr0400600	382.114	-5.00033	0.164767	-30.3479	2.68e-202	3.97e-201	AT2G01590	chlororespiratory reduction 3
Smechr0802031	1201.31	-2.95699	0.0974501	-30.3437	3.04e-202	4.51e-201	AT1G44750	purine permease 11
Smechr0901996	589.213	-3.78846	0.124932	-30.3242	5.51e-202	8.13e-201	AT2G48010	receptor-like kinase in in flowers 3
Smechr0501696	850.6	-2.23237	0.0736629	-30.3052	9.79e-202	1.44e-200	AT5G04490	vitamin E pathway gene 5
Smechr0601909	499.684	-3.55987	0.117497	-30.2976	1.23e-201	1.82e-200	AT4G32260	ATPase, F0 complex, subunit B/B', bacterial/chloroplast
Smechr0802151	422.393	4.43745	0.146488	30.2922	1.45e-201	2.14e-200	AT4G17340	tonoplast intrinsic protein 2;2
Smechr0201672	470.416	5.74519	0.189669	30.2906	1.53e-201	2.24e-200	-	-
Smechr0602575	915.864	-6.36379	0.210199	-30.2751	2.44e-201	3.59e-200	AT2G27660	Cysteine/Histidine-rich C1 domain family protein
Smechr1201545	902.545	-2.33063	0.0769939	-30.2703	2.82e-201	4.15e-200	AT5G58490	NAD(P)-binding Rossmann-fold superfamily protein
Smechr0302808	817.019	-6.70728	0.221584	-30.2696	2.88e-201	4.22e-200	AT5G62680	Major facilitator superfamily protein
Smechr0302740	430.799	4.41193	0.145769	30.2666	3.15e-201	4.63e-200	AT5G50150	Protein of Unknown Function (DUF239)
Smechr1000765	831.957	2.72583	0.0900964	30.2546	4.54e-201	6.66e-200	AT1G28590	GDSL-like Lipase/Acylhydrolase superfamily protein
Smechr0502712	527.489	2.98389	0.098721	30.2255	1.09e-200	1.6e-199	AT3G16630	P-loop containing nucleoside triphosphate hydrolases superfamily protein
Smechr0502218	4997.49	-2.37461	0.0785899	-30.2153	1.49e-200	2.18e-199	AT1G22400	UDP-Glycosyltransferase superfamily protein
Smechr0400057	425.265	5.19672	0.172068	30.2016	2.26e-200	3.3e-199	AT5G24470	pseudo-response regulator 5
Smechr0800664	548.617	-5.03537	0.166783	-30.1911	3.1e-200	4.53e-199	AT1G30135	jasmonate-zim-domain protein 8
Smechr0701892	897.661	-2.50275	0.0830134	-30.1488	1.11e-199	1.62e-198	AT2G32480	ARABIDOPSIS SERIN PROTEASE
Smechr0201448	391.497	4.19094	0.139067	30.1361	1.63e-199	2.38e-198	AT5G14980	alpha/beta-Hydrolases superfamily protein
Smechr1102510	896.282	-3.08773	0.102544	-30.1112	3.46e-199	5.03e-198	AT2G41870	Remorin family protein
Smechr0402179	1504.39	-3.07465	0.102142	-30.1018	4.59e-199	6.66e-198	AT5G67190	DREB and EAR motif protein 2
Smechr0802577	416.807	3.61668	0.120164	30.0978	5.17e-199	7.5e-198	AT1G32900	UDP-Glycosyltransferase superfamily protein
Smechr1100022	412.633	-3.69923	0.122958	-30.0852	7.57e-199	1.1e-197	AT4G16410	-
Smechr0800240	1166.66	8.6384	0.287398	30.0573	1.76e-198	2.54e-197	AT2G45180	Bifunctional inhibitor/lipid-transfer protein/seed storage 2S albumin superfamily protein
Smechr0401911	612.156	-3.1977	0.10649	-30.0284	4.19e-198	6.05e-197	AT1G78310	VQ motif-containing protein
Smechr0802409	663.674	7.15142	0.238157	30.0282	4.21e-198	6.07e-197	AT1G63910	myb domain protein 103
Smechr0201820	871.596	-3.16616	0.105542	-29.999	1.01e-197	1.46e-196	AT4G21440	MYB-like 102
Smechr0201244	740.08	-3.168	0.10593	-29.9066	1.62e-196	2.32e-195	-	-
Smechr0602233	372.908	-4.73043	0.158322	-29.8786	3.73e-196	5.35e-195	AT5G11420	Protein of unknown function, DUF642
Smechr0401568	829.559	-2.7007	0.0903938	-29.8771	3.91e-196	5.6e-195	AT1G78780	pathogenesis-related family protein
Smechr0200082	821.785	-2.20936	0.0740951	-29.8179	2.29e-195	3.27e-194	AT3G26710	cofactor assembly of complex C
Smechr0902341	10261.3	12.9744	0.435457	29.7949	4.54e-195	6.47e-194	AT3G05950	RmlC-like cupins superfamily protein
Smechr1100593	847.836	-2.64973	0.0890319	-29.7616	1.23e-194	1.75e-193	AT3G18690	MAP kinase substrate 1
Smechr0700872	1280.94	2.06019	0.0692297	29.7587	1.34e-194	1.9e-193	AT4G39080	vacuolar proton ATPase A3
Smechr0401920	695.796	-2.47659	0.0832599	-29.7453	2e-194	2.84e-193	AT4G09010	ascorbate peroxidase 4
Smechr0301508	387.266	4.9624	0.166849	29.7418	2.21e-194	3.15e-193	AT1G24030	Protein kinase superfamily protein
Smechr0201019	2951.54	-3.32408	0.111765	-29.7417	2.22e-194	3.16e-193	AT4G18550	alpha/beta-Hydrolases superfamily protein
Smechr0200746	1329.6	-2.05568	0.0691446	-29.7302	3.13e-194	4.44e-193	AT5G07610	F-box family protein
Smechr0300028	985.627	-5.71236	0.19243	-29.6853	1.19e-193	1.68e-192	AT2G31180	myb domain protein 14
Smechr0900412	912.655	-2.31544	0.0780066	-29.6826	1.29e-193	1.82e-192	AT2G28840	XB3 ortholog 1 in Arabidopsis thaliana
Smechr0300911	991.521	2.47906	0.0835878	29.6581	2.66e-193	3.77e-192	AT1G10740	alpha/beta-Hydrolases superfamily protein
Smechr0202775	791.336	2.6125	0.088095	29.6554	2.89e-193	4.08e-192	AT4G36870	BEL1-like homeodomain 2
Smechr1002499	776.511	-2.15513	0.0726849	-29.6504	3.35e-193	4.74e-192	AT3G53130	Cytochrome P450 superfamily protein
Smechr0101379	488.257	3.63643	0.122757	29.6229	7.57e-193	1.07e-191	AT4G01100	adenine nucleotide transporter 1
Smechr0302370	910.207	-2.5504	0.0861274	-29.612	1.05e-192	1.47e-191	AT4G27600	pfkB-like carbohydrate kinase family protein
Smechr0201734	644.899	-3.48145	0.11771	-29.5766	2.99e-192	4.21e-191	AT4G04955	allantoinase
Smechr0602898	989.149	-2.36162	0.0798894	-29.5611	4.72e-192	6.64e-191	-	-
Smechr0103737	600.937	-6.11316	0.207047	-29.5255	1.36e-191	1.91e-190	AT5G48050	-
Smechr0402349	749.597	3.3292	0.112767	29.5228	1.47e-191	2.06e-190	AT3G50700	indeterminate(ID)-domain 2
Smechr1000773	943.624	-3.99155	0.13522	-29.5189	1.65e-191	2.31e-190	AT4G03000	RING/U-box superfamily protein
Smechr0601858	530.817	6.57962	0.2229	29.5182	1.68e-191	2.35e-190	AT1G20750	RAD3-like DNA-binding helicase protein
Smechr0300082	674.2	-2.67374	0.0905941	-29.5134	1.94e-191	2.71e-190	AT3G27110	Peptidase family M48 family protein
Smechr0801687	528.38	2.92915	0.0992521	29.5122	2.01e-191	2.81e-190	AT5G24850	cryptochrome 3
Smechr0300884	1172.24	-2.55664	0.0867169	-29.4826	4.82e-191	6.72e-190	AT1G12940	nitrate transporter2.5
Smechr0700937	657.149	-2.51604	0.0853468	-29.4802	5.17e-191	7.21e-190	AT2G19580	tetraspanin2
Smechr0702170	1028.34	-3.76364	0.127775	-29.4552	1.08e-190	1.5e-189	AT2G42760	-
Smechr0900081	672.582	-2.6317	0.0894899	-29.4078	4.36e-190	6.06e-189	AT2G36290	alpha/beta-Hydrolases superfamily protein
Smechr0901611	557.828	2.8653	0.0974386	29.4062	4.58e-190	6.36e-189	AT2G20340	Pyridoxal phosphate (PLP)-dependent transferases superfamily protein
Smechr0600245	362.899	4.24698	0.144508	29.3892	7.54e-190	1.05e-188	AT2G29980	fatty acid desaturase 3
Smechr0100699	1089.09	-2.30527	0.0784811	-29.3735	1.2e-189	1.66e-188	AT1G11050	Protein kinase superfamily protein
Smechr0301654	421.385	3.67883	0.125264	29.3686	1.38e-189	1.92e-188	AT1G10470	response regulator 4
Smechr0101163	767.762	-2.2501	0.076639	-29.3598	1.79e-189	2.48e-188	AT1G54500	Rubredoxin-like superfamily protein
Smechr0202211	1074.03	3.36989	0.114958	29.314	6.87e-189	9.51e-188	AT4G38580	farnesylated protein 6
Smechr0101099	1694.76	-2.88021	0.0982652	-29.3106	7.6e-189	1.05e-187	AT3G05170	Phosphoglycerate mutase family protein
Smechr0302182	603.65	-4.9224	0.168292	-29.2492	4.6e-188	6.36e-187	AT2G46495	RING/U-box superfamily protein
Smechr0201739	432.286	-3.32502	0.114003	-29.1659	5.25e-187	7.24e-186	AT2G20740	Tetraspanin family protein
Smechr1100141	969.925	2.0292	0.0696889	29.1179	2.13e-186	2.93e-185	AT1G48480	receptor-like kinase 1
Smechr0104023	1155.27	2.06013	0.0707603	29.1142	2.37e-186	3.26e-185	AT2G01910	Microtubule associated protein (MAP65/ASE1) family protein
Smechr0702652	458.875	3.3862	0.116403	29.0904	4.75e-186	6.53e-185	AT5G41761	-
Smechr0402205	533.598	-5.23019	0.179896	-29.0734	7.79e-186	1.07e-184	AT4G37260	myb domain protein 73
Smechr0201561	363.973	-4.64448	0.159824	-29.06	1.15e-185	1.58e-184	AT2G35130	Tetratricopeptide repeat (TPR)-like superfamily protein
Smechr0100052	632.644	7.09094	0.24413	29.0457	1.74e-185	2.39e-184	AT4G38470	ACT-like protein tyrosine kinase family protein
Smechr0202212	745.951	2.41893	0.0832844	29.0443	1.82e-185	2.49e-184	AT2G17790	VPS35 homolog A
Smechr0200640	428.557	-3.15405	0.108651	-29.0291	2.83e-185	3.87e-184	AT5G66190	ferredoxin-NADP(+)-oxidoreductase 1
Smechr0801976	481.108	-6.11848	0.210835	-29.0202	3.66e-185	5e-184	AT4G10510	Subtilase family protein
Smechr0401696	341.226	-4.68616	0.161502	-29.0161	4.12e-185	5.64e-184	AT5G07990	Cytochrome P450 superfamily protein
Smechr1100807	509.464	-2.74228	0.0946412	-28.9755	1.34e-184	1.83e-183	AT4G39710	FK506-binding protein 16-2
Smechr0100646	888.633	2.58031	0.0890808	28.9659	1.77e-184	2.41e-183	AT1G25275	-
Smechr0502041	570.606	-6.2837	0.217123	-28.9407	3.68e-184	5e-183	AT1G72310	RING/U-box superfamily protein
Smechr1001670	873.958	-2.67463	0.0925964	-28.8848	1.85e-183	2.52e-182	AT3G54020	Arabidopsis Inositol phosphorylceramide synthase 1
Smechr0501899	510.454	-4.11133	0.142394	-28.873	2.6e-183	3.54e-182	AT1G59780	NB-ARC domain-containing disease resistance protein
Smechr0201796	890.302	-2.16147	0.0749538	-28.8373	7.3e-183	9.89e-182	AT2G30470	high-level expression of sugar-inducible gene 2
Smechr1000134	851.095	-2.30937	0.0800898	-28.8347	7.87e-183	1.07e-181	AT1G68550	Integrase-type DNA-binding superfamily protein
Smechr0601994	442.76	-3.36658	0.11679	-28.8259	1.02e-182	1.38e-181	AT1G72180	Leucine-rich receptor-like protein kinase family protein
Smechr0300203	826.094	-2.2163	0.076952	-28.801	2.08e-182	2.81e-181	AT3G03220	expansin A13
Smechr0104032	675.719	-2.76062	0.0958638	-28.7973	2.32e-182	3.13e-181	AT4G25570	Cytochrome b561/ferric reductase transmembrane protein family
Smechr0802508	761.415	-2.49821	0.0871017	-28.6815	6.49e-181	8.71e-180	AT5G42070	-
Smechr1100086	557.868	2.81256	0.0980998	28.6705	8.91e-181	1.2e-179	AT2G32950	Transducin/WD40 repeat-like superfamily protein
Smechr0601258	814.88	2.1303	0.0743417	28.6556	1.37e-180	1.83e-179	AT5G52060	BCL-2-associated athanogene 1
Smechr1000244	1009.56	2.10742	0.0735739	28.6436	1.92e-180	2.58e-179	AT1G05170	Galactosyltransferase family protein
Smechr0602402	490.415	-3.11493	0.108787	-28.6333	2.58e-180	3.46e-179	AT3G29360	UDP-glucose 6-dehydrogenase family protein
Smechr0501245	975.333	-2.04414	0.0713964	-28.6308	2.78e-180	3.72e-179	AT5G14680	Adenine nucleotide alpha hydrolases-like superfamily protein
Smechr0303597	403.74	-3.4156	0.119305	-28.6292	2.91e-180	3.9e-179	AT1G03840	C2H2 and C2HC zinc fingers superfamily protein
Smechr0103971	854.283	-2.06414	0.0721427	-28.6119	4.78e-180	6.39e-179	AT1G50320	thioredoxin X
Smechr0700094	488.002	-3.98474	0.139271	-28.6115	4.83e-180	6.45e-179	AT2G24240	BTB/POZ domain with WD40/YVTN repeat-like protein
Smechr1100017	1109.77	2.03796	0.0713255	28.5726	1.47e-179	1.96e-178	AT4G16380	Heavy metal transport/detoxification superfamily protein
Smechr1100801	920.871	2.26755	0.0794386	28.5447	3.27e-179	4.35e-178	AT5G10080	Eukaryotic aspartyl protease family protein
Smechr0102162	756.054	2.29914	0.0806779	28.4978	1.25e-178	1.66e-177	AT2G47240	AMP-dependent synthetase and ligase family protein
Smechr0402126	879.477	-2.16919	0.0761314	-28.4927	1.44e-178	1.92e-177	AT1G27770	autoinhibited Ca2+-ATPase 1
Smechr0700678	680.891	-2.635	0.0925016	-28.486	1.75e-178	2.32e-177	AT2G18940	Tetratricopeptide repeat (TPR)-like superfamily protein
Smechr0702025	946.623	-2.16367	0.0759735	-28.4793	2.12e-178	2.81e-177	AT1G52855	-
Smechr0602325	837.539	-3.40653	0.119742	-28.449	5.01e-178	6.63e-177	AT1G67920	-
Smechr0600338	685.743	-3.12037	0.109684	-28.4487	5.06e-178	6.7e-177	AT2G39650	Protein of unknown function (DUF506)
Smechr0302035	522.955	-2.88246	0.101683	-28.3474	9e-177	1.19e-175	AT5G52390	PAR1 protein
Smechr0300062	574.128	-2.88291	0.10171	-28.3444	9.83e-177	1.29e-175	AT4G14890	2Fe-2S ferredoxin-like superfamily protein
Smechr1100264	561.593	-2.69438	0.0950683	-28.3415	1.07e-176	1.4e-175	AT4G39970	Haloacid dehalogenase-like hydrolase (HAD) superfamily protein
Smechr0202679	802.31	-5.4619	0.192744	-28.3376	1.19e-176	1.56e-175	AT4G36950	mitogen-activated protein kinase kinase kinase 21
Smechr1102415	832.321	-2.80484	0.0992247	-28.2675	8.67e-176	1.14e-174	AT3G52660	RNA-binding (RRM/RBD/RNP motifs) family protein
Smechr0601839	524.743	-2.58509	0.0915679	-28.2314	2.41e-175	3.16e-174	AT1G32520	-
Smechr0900421	1186.09	-3.65792	0.129655	-28.2127	4.08e-175	5.35e-174	AT2G28890	poltergeist like 4
Smechr0202208	756.885	2.52854	0.089646	28.2059	4.95e-175	6.48e-174	AT4G35920	PLAC8 family protein
Smechr0203113	373.471	-4.78016	0.169631	-28.1798	1.03e-174	1.35e-173	AT4G24780	Pectin lyase-like superfamily protein
Smechr0401365	892.826	-2.11122	0.0749309	-28.1756	1.16e-174	1.52e-173	AT1G21600	plastid transcriptionally active 6
Smechr0203038	840.47	-2.00296	0.0711016	-28.1703	1.35e-174	1.76e-173	AT3G01480	cyclophilin 38
Smechr0102127	750.23	2.13373	0.0757496	28.1682	1.44e-174	1.87e-173	AT3G54500	-
Smechr1100047	384.445	4.00783	0.142307	28.1633	1.65e-174	2.15e-173	AT5G47560	tonoplast dicarboxylate transporter
Smechr0500161	396.38	-4.34365	0.15424	-28.1615	1.73e-174	2.25e-173	AT5G57035	U-box domain-containing protein kinase family protein
Smechr0303068	497.655	-6.85626	0.243759	-28.1272	4.56e-174	5.93e-173	AT1G18835	mini zinc finger
Smechr0402192	343.013	4.63908	0.165026	28.1113	7.13e-174	9.28e-173	AT1G60060	Serine/threonine-protein kinase WNK (With No Lysine)-related
Smechr1100451	600.032	2.81431	0.100119	28.1097	7.46e-174	9.69e-173	AT2G36290	alpha/beta-Hydrolases superfamily protein
Smechr0600764	486.513	3.21179	0.114405	28.0739	2.04e-173	2.65e-172	AT2G37730	Protein of unknown function (DUF604)
Smechr0800249	527.047	-4.4861	0.159856	-28.0633	2.75e-173	3.57e-172	AT1G32690	-
Smechr0103283	435.445	-3.81813	0.136089	-28.0561	3.37e-173	4.37e-172	AT3G49210	O-acyltransferase (WSD1-like) family protein
Smechr1201468	1040.25	-7.48817	0.266934	-28.0525	3.73e-173	4.83e-172	AT2G37430	C2H2 and C2HC zinc fingers superfamily protein
Smechr0901569	651.791	-2.31638	0.0826672	-28.0205	9.14e-173	1.18e-171	AT2G20180	phytochrome interacting factor 3-like 5
Smechr0303687	549.291	-4.0582	0.14509	-27.9702	3.74e-172	4.84e-171	AT1G53820	RING/U-box superfamily protein
Smechr0800084	767.958	-2.72575	0.0974616	-27.9674	4.04e-172	5.23e-171	AT4G11820	hydroxymethylglutaryl-CoA synthase / HMG-CoA synthase / 3-hydroxy-3-methylglutaryl coenzyme A synthase
Smechr0400513	4162.15	-2.23791	0.0800308	-27.9631	4.57e-172	5.91e-171	AT1G61680	terpene synthase 14
Smechr0201076	475.953	3.39489	0.121448	27.9534	5.99e-172	7.73e-171	AT3G28857	basic helix-loop-helix (bHLH) DNA-binding family protein
Smechr0101127	1048.36	-2.00436	0.0717379	-27.9401	8.71e-172	1.12e-170	AT5G48385	FRIGIDA-like protein
Smechr0902333	349.63	4.79285	0.171635	27.9246	1.34e-171	1.73e-170	AT5G43420	RING/U-box superfamily protein
Smechr0104009	854.315	-2.59962	0.0931084	-27.9203	1.51e-171	1.95e-170	AT5G56320	expansin A14
Smechr1002913	491.035	-3.65837	0.131063	-27.913	1.85e-171	2.38e-170	AT3G56710	sigma factor binding protein 1
Smechr0201907	675.988	2.34064	0.0839262	27.8893	3.6e-171	4.62e-170	AT1G61850	phospholipases;galactolipases
Smechr0201531	369.996	-5.18282	0.186244	-27.8281	1.98e-170	2.54e-169	AT1G73380	-
Smechr0700161	406.288	-3.47182	0.124911	-27.7944	5.07e-170	6.49e-169	AT2G15580	RING/U-box superfamily protein
Smechr0602274	666.869	-2.6145	0.0941562	-27.7676	1.07e-169	1.37e-168	AT1G80690	PPPDE putative thiol peptidase family protein
Smechr0201941	606.871	2.37727	0.0856768	27.7469	1.9e-169	2.43e-168	AT4G22010	SKU5 similar 4
Smechr0801972	697.339	-2.31884	0.0835847	-27.7424	2.15e-169	2.75e-168	AT2G35410	RNA-binding (RRM/RBD/RNP motifs) family protein
Smechr1002842	341.796	-5.28065	0.190559	-27.7113	5.1e-169	6.5e-168	AT2G41820	Leucine-rich repeat protein kinase family protein
Smechr0603145	412.607	3.34939	0.120981	27.6852	1.05e-168	1.34e-167	AT3G54650	RNI-like superfamily protein
Smechr1102698	380.634	3.32159	0.120039	27.6709	1.56e-168	1.99e-167	AT4G25650	ACD1-like
Smechr0202608	771.193	-2.13385	0.0771533	-27.6573	2.28e-168	2.9e-167	AT5G67385	Phototropic-responsive NPH3 family protein
Smechr0500368	494.497	-5.01594	0.181445	-27.6444	3.26e-168	4.14e-167	AT2G30080	ZIP metal ion transporter family
Smechr0103759	466.895	-3.51328	0.127096	-27.6427	3.42e-168	4.34e-167	AT3G25600	Calcium-binding EF-hand family protein
Smechr0203037	724.212	2.23676	0.0809726	27.6236	5.79e-168	7.34e-167	AT3G01470	homeobox 1
Smechr0300189	594.897	-2.55288	0.0924413	-27.6163	7.1e-168	9e-167	AT1G61900	-
Smechr0302286	457.895	-2.91299	0.105493	-27.6131	7.74e-168	9.82e-167	AT5G54180	plastid transcriptionally active 15
Smechr0302828	594.467	-4.56643	0.165717	-27.5557	3.79e-167	4.79e-166	AT5G20110	Dynein light chain type 1 family protein
Smechr0302715	345.326	5.02438	0.182479	27.5341	6.87e-167	8.68e-166	AT3G48210	-
Smechr1201219	1050.94	-3.69458	0.134319	-27.506	1.49e-166	1.88e-165	AT2G02800	protein kinase 2B
Smechr0502763	872.775	-4.42833	0.161378	-27.4407	8.98e-166	1.13e-164	AT1G45616	receptor like protein 6
Smechr0802212	1198.27	-6.84323	0.249491	-27.4287	1.25e-165	1.57e-164	AT4G12410	SAUR-like auxin-responsive protein family
Smechr1201496	671.73	-2.94031	0.107302	-27.4021	2.59e-165	3.25e-164	AT3G46290	hercules receptor kinase 1
Smechr0801884	543.055	-3.06578	0.112069	-27.3562	9.11e-165	1.14e-163	AT3G14470	NB-ARC domain-containing disease resistance protein
Smechr0401970	894.267	-3.65272	0.133538	-27.3533	9.86e-165	1.24e-163	AT5G49700	Predicted AT-hook DNA-binding family protein
Smechr0201611	859.883	-2.82079	0.103165	-27.3424	1.33e-164	1.66e-163	AT5G06740	Concanavalin A-like lectin protein kinase family protein
Smechr0600231	852.675	2.16706	0.0793709	27.3029	3.91e-164	4.9e-163	AT3G51780	BCL-2-associated athanogene 4
Smechr0902466	566.542	3.03053	0.111084	27.2815	7.04e-164	8.79e-163	AT1G46840	F-box family protein
Smechr0102496	669.222	-2.29476	0.0842335	-27.2428	2.02e-163	2.52e-162	AT5G18570	GTP1/OBG family protein
Smechr0700573	1158.41	-2.67017	0.0981054	-27.2174	4.05e-163	5.04e-162	AT4G37340	cytochrome P450, family 81, subfamily D, polypeptide 3
Smechr0701487	981.887	-3.3975	0.125129	-27.1521	2.39e-162	2.97e-161	AT4G15120	VQ motif-containing protein
Smechr0401702	731.461	-2.94833	0.108639	-27.1387	3.44e-162	4.27e-161	AT5G42440	Protein kinase superfamily protein
Smechr0802016	477.491	-6.42234	0.236776	-27.1241	5.12e-162	6.34e-161	AT4G18010	myo-inositol polyphosphate 5-phosphatase 2
Smechr0303207	384.789	-4.21602	0.155569	-27.1007	9.67e-162	1.2e-160	AT4G36950	mitogen-activated protein kinase kinase kinase 21
Smechr0402199	463.036	-5.32171	0.196431	-27.092	1.22e-161	1.51e-160	AT3G16150	N-terminal nucleophile aminohydrolases (Ntn hydrolases) superfamily protein
Smechr0602559	645.593	-2.45072	0.0904828	-27.0849	1.48e-161	1.83e-160	AT2G39530	Uncharacterised protein family (UPF0497)
Smechr0100234	360.654	4.10127	0.151453	27.0795	1.72e-161	2.12e-160	AT2G18360	alpha/beta-Hydrolases superfamily protein
Smechr0702606	961.159	-2.02303	0.0747834	-27.0518	3.64e-161	4.48e-160	AT5G55220	trigger factor type chaperone family protein
Smechr0303696	451.257	-3.55718	0.131605	-27.0291	6.72e-161	8.29e-160	AT1G72300	Leucine-rich receptor-like protein kinase family protein
Smechr0702602	604.152	2.42449	0.0896999	27.0289	6.77e-161	8.34e-160	AT3G20290	EPS15 homology domain 1
Smechr0900955	488.188	-4.72021	0.174811	-27.0019	1.41e-160	1.73e-159	AT5G01750	Protein of unknown function (DUF567)
Smechr1201902	327.663	-4.16645	0.154369	-26.9903	1.92e-160	2.36e-159	AT2G27990	BEL1-like homeodomain 8
Smechr1102088	298.89	-4.15927	0.154172	-26.9782	2.67e-160	3.27e-159	AT1G68460	isopentenyltransferase 1
Smechr0701733	655.206	-2.30455	0.0854309	-26.9757	2.85e-160	3.5e-159	AT5G15802	-
Smechr0300509	655.356	-2.28808	0.0848392	-26.9697	3.36e-160	4.1e-159	AT5G66820	-
Smechr0302605	4092.49	-8.96293	0.332476	-26.9581	4.58e-160	5.6e-159	AT3G48520	cytochrome P450, family 94, subfamily B, polypeptide 3
Smechr0902594	684.447	-7.58188	0.281287	-26.9543	5.08e-160	6.21e-159	AT4G14090	UDP-Glycosyltransferase superfamily protein
Smechr0802342	550.568	3.58097	0.132878	26.9493	5.81e-160	7.08e-159	AT1G76980	-
Smechr1200125	739.546	2.07716	0.0772002	26.9061	1.86e-159	2.27e-158	AT2G19950	golgin candidate 1
Smechr0602419	369.36	-3.39504	0.12627	-26.887	3.11e-159	3.79e-158	AT5G21430	Chaperone DnaJ-domain superfamily protein
Smechr0501761	988.765	2.05519	0.0766328	26.8187	1.95e-158	2.37e-157	AT3G15620	DNA photolyase family protein
Smechr1200258	673.49	2.427	0.0906468	26.7743	6.45e-158	7.79e-157	AT5G57910	-
Smechr0202760	809.082	-4.27524	0.15977	-26.7586	9.8e-158	1.18e-156	AT2G23450	Protein kinase superfamily protein
Smechr0800419	798.685	-2.0331	0.076013	-26.7468	1.35e-157	1.63e-156	AT1G14870	PLANT CADMIUM RESISTANCE 2
Smechr0602835	601.814	-6.74016	0.252088	-26.7373	1.74e-157	2.09e-156	AT3G45260	C2H2-like zinc finger protein
Smechr1200653	392.653	-3.42709	0.128274	-26.717	2.99e-157	3.6e-156	AT1G71960	ATP-binding casette family G25
Smechr0900523	661.128	-2.53017	0.0947347	-26.7079	3.81e-157	4.59e-156	AT3G09270	glutathione S-transferase TAU 8
Smechr1100683	5910.99	-6.9808	0.261384	-26.7071	3.89e-157	4.69e-156	AT5G64750	Integrase-type DNA-binding superfamily protein
Smechr0501702	419.118	-4.19222	0.157014	-26.6997	4.75e-157	5.71e-156	AT3G46530	NB-ARC domain-containing disease resistance protein
Smechr1201483	390.022	-5.87724	0.220363	-26.6707	1.03e-156	1.24e-155	AT2G39380	exocyst subunit exo70 family protein H2
Smechr0900475	466.166	6.72908	0.252554	26.6441	2.1e-156	2.51e-155	AT3G53830	Regulator of chromosome condensation (RCC1) family protein
Smechr0800371	417.056	4.82339	0.181061	26.6396	2.36e-156	2.83e-155	AT1G43710	Pyridoxal phosphate (PLP)-dependent transferases superfamily protein
Smechr0100407	679.77	-2.78223	0.10446	-26.6344	2.71e-156	3.25e-155	AT4G34150	Calcium-dependent lipid-binding (CaLB domain) family protein
Smechr0402484	821.657	-2.86905	0.107775	-26.6209	3.89e-156	4.65e-155	AT2G17880	Chaperone DnaJ-domain superfamily protein
Smechr0701859	699.343	-2.32281	0.0873177	-26.6019	6.46e-156	7.71e-155	AT1G62300	WRKY family transcription factor
Smechr0301858	616.165	-2.29277	0.0865591	-26.488	1.33e-154	1.59e-153	AT1G12380	-
Smechr1001851	663.216	-3.47486	0.131224	-26.4803	1.63e-154	1.94e-153	AT1G13530	Protein of unknown function (DUF1262)
Smechr0802427	397.625	3.40576	0.128625	26.4781	1.73e-154	2.06e-153	AT1G64060	respiratory burst oxidase protein F
Smechr0502165	1640.25	-4.95245	0.187152	-26.4622	2.64e-154	3.14e-153	AT5G62180	carboxyesterase 20
Smechr0801886	762.459	-2.83281	0.107112	-26.4471	3.94e-154	4.67e-153	AT5G45580	Homeodomain-like superfamily protein
Smechr0400351	328.875	3.80091	0.143772	26.4371	5.13e-154	6.09e-153	AT2G20580	26S proteasome regulatory subunit S2 1A
Smechr1001472	551.834	-2.74492	0.103903	-26.4181	8.49e-154	1.01e-152	AT5G51100	Fe superoxide dismutase 2
Smechr0302783	432.823	-2.77362	0.105073	-26.3971	1.48e-153	1.75e-152	AT3G47800	Galactose mutarotase-like superfamily protein
Smechr0102023	405.129	-3.47849	0.131886	-26.375	2.65e-153	3.14e-152	AT3G57450	-
Smechr0102305	705.153	2.15554	0.0817505	26.3673	3.25e-153	3.84e-152	AT3G23590	REF4-related 1
Smechr0601912	393.308	-6.15077	0.233465	-26.3455	5.77e-153	6.82e-152	AT2G29730	UDP-glucosyl transferase 71D1
Smechr0502029	324.759	4.30117	0.163271	26.3438	6.05e-153	7.14e-152	AT3G14170	Plant protein of unknown function (DUF936)
Smechr0500973	898.106	-2.55947	0.0971591	-26.3431	6.17e-153	7.28e-152	AT5G40380	cysteine-rich RLK (RECEPTOR-like protein kinase) 42
Smechr0202981	391.574	-3.25276	0.123514	-26.3352	7.59e-153	8.95e-152	AT5G39980	Tetratricopeptide repeat (TPR)-like superfamily protein
Smechr0602800	431.791	-3.28807	0.124908	-26.3239	1.02e-152	1.2e-151	AT2G30695	-
Smechr0902525	668.322	-2.11076	0.0803307	-26.2758	3.62e-152	4.26e-151	AT4G13670	plastid transcriptionally active 5
Smechr0701792	704.763	-2.30246	0.0877236	-26.2468	7.77e-152	9.12e-151	AT2G32650	RmlC-like cupins superfamily protein
Smechr0800926	384.051	-3.50736	0.133678	-26.2373	9.98e-152	1.17e-150	AT5G11270	overexpressor of cationic peroxidase 3
Smechr0800235	798.125	-2.09706	0.0799423	-26.2321	1.14e-151	1.34e-150	AT5G01380	Homeodomain-like superfamily protein
Smechr0302437	747.686	-2.32371	0.0886304	-26.218	1.66e-151	1.94e-150	AT5G50900	ARM repeat superfamily protein
Smechr0201356	588.938	-3.14373	0.120243	-26.1447	1.13e-150	1.32e-149	AT5G46330	Leucine-rich receptor-like protein kinase family protein
Smechr0802399	843.994	-2.10537	0.0807223	-26.0817	5.88e-150	6.81e-149	AT5G41410	POX (plant homeobox) family protein
Smechr0101514	724.793	-2.00134	0.0768747	-26.0337	2.06e-149	2.38e-148	AT2G45850	AT hook motif DNA-binding family protein
Smechr0303563	646.444	-2.31016	0.0887516	-26.0295	2.3e-149	2.66e-148	AT5G23530	carboxyesterase 18
Smechr0800886	298.756	4.65297	0.178932	26.0042	4.44e-149	5.13e-148	AT4G32295	-
Smechr0602017	556.088	-2.39215	0.0920113	-25.9985	5.16e-149	5.95e-148	AT1G53940	GDSL-motif lipase 2
Smechr0202466	670.765	2.25446	0.0867777	25.9798	8.39e-149	9.67e-148	AT5G16210	HEAT repeat-containing protein
Smechr0700593	297.829	4.5123	0.173696	25.9782	8.73e-149	1.01e-147	AT1G59820	aminophospholipid ATPase 3
Smechr1000237	590.695	2.21408	0.0853249	25.9488	1.87e-148	2.16e-147	AT2G32950	Transducin/WD40 repeat-like superfamily protein
Smechr0900552	546.668	-2.4553	0.0947082	-25.9249	3.49e-148	4.01e-147	AT3G54090	fructokinase-like 1
Smechr0401845	678.878	2.02574	0.0781417	25.9239	3.58e-148	4.11e-147	AT1G78060	Glycosyl hydrolase family protein
Smechr0402204	438.71	-4.47857	0.17289	-25.9041	5.99e-148	6.87e-147	AT4G37260	myb domain protein 73
Smechr1002833	453.25	3.27512	0.126434	25.9038	6.03e-148	6.91e-147	AT3G57040	response regulator 9
Smechr1200278	762.348	-2.34045	0.0903526	-25.9035	6.08e-148	6.97e-147	-	-
Smechr0701945	309.658	-4.86308	0.187784	-25.8972	7.15e-148	8.19e-147	AT3G22104	Phototropic-responsive NPH3 family protein
Smechr0300600	550.586	-3.75326	0.144938	-25.8957	7.45e-148	8.53e-147	AT3G19950	RING/U-box superfamily protein
Smechr1102147	460.07	-6.22225	0.241109	-25.8068	7.44e-147	8.47e-146	AT1G70250	receptor serine/threonine kinase, putative
Smechr1000082	528.783	-2.68747	0.104155	-25.8027	8.28e-147	9.41e-146	AT1G25390	Protein kinase superfamily protein
Smechr0700194	410.87	2.96172	0.114804	25.7981	9.32e-147	1.06e-145	AT5G34940	glucuronidase 3
Smechr0301945	5364.15	-7.21588	0.279734	-25.7955	9.96e-147	1.13e-145	AT4G23030	MATE efflux family protein
Smechr0102962	406.986	5.92711	0.229796	25.7929	1.07e-146	1.21e-145	AT1G65770	ascorbic acid mannose pathway regulator 1
Smechr0401855	386.37	-6.02676	0.233681	-25.7905	1.13e-146	1.29e-145	AT5G65140	Haloacid dehalogenase-like hydrolase (HAD) superfamily protein
Smechr0100202	843.09	-2.22393	0.0863058	-25.768	2.02e-146	2.29e-145	AT2G16430	purple acid phosphatase 10
Smechr0300290	528.098	5.22677	0.202877	25.7632	2.29e-146	2.6e-145	AT3G51060	Lateral root primordium (LRP) protein-related
Smechr0501105	580.215	-2.80965	0.109088	-25.7558	2.78e-146	3.14e-145	AT3G29400	exocyst subunit exo70 family protein E1
Smechr0802545	622.016	-2.30543	0.0895518	-25.7441	3.75e-146	4.25e-145	AT4G24090	-
Smechr0104014	406.315	-3.22933	0.125471	-25.7378	4.42e-146	5e-145	AT2G01990	-
Smechr0500656	451.439	2.89908	0.112645	25.7364	4.57e-146	5.17e-145	AT1G65560	Zinc-binding dehydrogenase family protein
Smechr1102150	796.111	-6.02618	0.234245	-25.726	5.99e-146	6.77e-145	AT1G25390	Protein kinase superfamily protein
Smechr0301892	741.328	-2.69103	0.104613	-25.7236	6.36e-146	7.18e-145	AT5G62220	glycosyltransferase 18
Smechr0500478	405.637	2.98485	0.116274	25.6708	2.48e-145	2.78e-144	AT5G47650	nudix hydrolase homolog 2
Smechr1001928	670.304	-2.01558	0.0788604	-25.5588	4.39e-144	4.91e-143	AT1G69200	fructokinase-like 2
Smechr0400257	823.999	-2.04452	0.0800135	-25.5521	5.2e-144	5.82e-143	AT3G14930	Uroporphyrinogen decarboxylase
Smechr0402015	524.569	2.5359	0.0993734	25.5189	1.22e-143	1.36e-142	AT1G09910	Rhamnogalacturonate lyase family protein
Smechr0802494	789.063	-2.03697	0.0798276	-25.5171	1.27e-143	1.42e-142	AT4G23890	-
Smechr0400219	523.727	2.34692	0.0919759	25.5166	1.29e-143	1.44e-142	AT3G15410	Leucine-rich repeat (LRR) family protein
Smechr0602700	551.407	7.60471	0.298087	25.5117	1.46e-143	1.63e-142	AT5G20950	Glycosyl hydrolase family protein
Smechr0300340	338.691	3.547	0.139068	25.5055	1.71e-143	1.91e-142	AT5G38200	Class I glutamine amidotransferase-like superfamily protein
Smechr1000491	264.084	-4.44286	0.174436	-25.4698	4.26e-143	4.74e-142	AT5G54250	cyclic nucleotide-gated cation channel 4
Smechr1201366	325.538	5.32559	0.209135	25.4648	4.84e-143	5.39e-142	AT1G51340	MATE efflux family protein
Smechr0200838	650.845	-2.40338	0.0943878	-25.4628	5.09e-143	5.66e-142	AT1G66400	calmodulin like 23
Smechr0801392	293.062	4.11402	0.161716	25.4397	9.17e-143	1.02e-141	AT1G52150	Homeobox-leucine zipper family protein / lipid-binding START domain-containing protein
Smechr0500927	466.629	-2.68052	0.105382	-25.4362	1e-142	1.12e-141	AT3G51430	Calcium-dependent phosphotriesterase superfamily protein
Smechr0601401	898.296	-2.68402	0.105569	-25.4242	1.36e-142	1.51e-141	AT2G46620	P-loop containing nucleoside triphosphate hydrolases superfamily protein
Smechr0300458	627.794	-2.69794	0.106119	-25.4238	1.38e-142	1.53e-141	AT5G24010	Protein kinase superfamily protein
Smechr0603055	743.932	2.04629	0.0805036	25.4186	1.57e-142	1.74e-141	AT5G48500	-
Smechr0700038	527.075	-2.64808	0.104189	-25.4161	1.67e-142	1.85e-141	AT4G30310	FGGY family of carbohydrate kinase
Smechr0200676	471.866	2.91904	0.114869	25.4118	1.87e-142	2.07e-141	AT3G50980	dehydrin xero 1
Smechr0402287	621.269	-2.54766	0.100329	-25.3932	3e-142	3.32e-141	AT1G47710	Serine protease inhibitor (SERPIN) family protein
Smechr0902285	447.006	-2.85572	0.112503	-25.3835	3.84e-142	4.24e-141	AT5G58260	oxidoreductases, acting on NADH or NADPH, quinone or similar compound as acceptor
Smechr1200188	621.975	-2.1402	0.0843742	-25.3655	6.06e-142	6.69e-141	AT2G06520	photosystem II subunit X
Smechr0302636	491.404	-2.42974	0.0958062	-25.361	6.79e-142	7.5e-141	AT5G50280	Pentatricopeptide repeat (PPR) superfamily protein
Smechr0801631	904.64	-2.73632	0.108009	-25.3341	1.35e-141	1.48e-140	AT1G43710	Pyridoxal phosphate (PLP)-dependent transferases superfamily protein
Smechr0502260	466.166	-2.62298	0.103583	-25.3224	1.81e-141	1.99e-140	AT5G02070	Protein kinase family protein
Smechr0902637	274.009	4.83576	0.191408	25.2642	7.91e-141	8.69e-140	AT3G25290	Auxin-responsive family protein
Smechr0300251	615.406	2.04463	0.0809747	25.2503	1.12e-140	1.24e-139	AT4G35920	PLAC8 family protein
Smechr0100557	881.424	-2.0531	0.0815342	-25.1808	6.5e-140	7.12e-139	AT5G64360	Chaperone DnaJ-domain superfamily protein
Smechr0500104	626.396	2.22359	0.0883398	25.1709	8.36e-140	9.14e-139	AT4G27810	-
Smechr0303344	529.133	-2.3473	0.0933162	-25.1542	1.27e-139	1.39e-138	AT3G18270	cytochrome P450, family 77, subfamily A, polypeptide 5 pseudogene
Smechr1200434	315.664	3.93501	0.156508	25.1426	1.7e-139	1.86e-138	AT2G21660	cold, circadian rhythm, and rna binding 2
Smechr1101591	349.345	-5.4527	0.217194	-25.1052	4.37e-139	4.75e-138	AT1G70420	Protein of unknown function (DUF1645)
Smechr0900063	258.806	-4.68265	0.186555	-25.1006	4.9e-139	5.33e-138	AT5G03610	GDSL-like Lipase/Acylhydrolase superfamily protein
Smechr0303087	287.857	4.06383	0.161937	25.0951	5.63e-139	6.12e-138	AT5G62500	end binding protein 1B
Smechr0301732	457.673	2.75335	0.109721	25.094	5.79e-139	6.29e-138	AT5G61520	Major facilitator superfamily protein
Smechr0400027	285.77	4.5703	0.182204	25.0834	7.54e-139	8.2e-138	AT1G01430	TRICHOME BIREFRINGENCE-LIKE 25
Smechr1200099	604.839	-2.68891	0.107247	-25.072	1.01e-138	1.09e-137	AT5G19540	-
Smechr0201532	313.603	-5.67808	0.226578	-25.0601	1.35e-138	1.47e-137	AT1G73380	-
Smechr1000228	413.881	-3.90951	0.156062	-25.0509	1.71e-138	1.85e-137	AT3G21670	Major facilitator superfamily protein
Smechr0601565	437.686	-5.50099	0.219918	-25.0139	4.32e-138	4.68e-137	AT1G04280	P-loop containing nucleoside triphosphate hydrolases superfamily protein
Smechr0202706	362.103	-5.58396	0.223481	-24.9863	8.62e-138	9.33e-137	AT1G49620	Cyclin-dependent kinase inhibitor family protein
Smechr0603061	357.756	3.32768	0.133237	24.9758	1.12e-137	1.21e-136	AT3G25290	Auxin-responsive family protein
Smechr0401901	465.365	2.64386	0.10586	24.975	1.14e-137	1.23e-136	AT1G78260	RNA-binding (RRM/RBD/RNP motifs) family protein
Smechr0603039	592.151	2.30594	0.0923422	24.9716	1.24e-137	1.34e-136	AT3G07570	Cytochrome b561/ferric reductase transmembrane with DOMON related domain
Smechr0301543	802.397	-4.15377	0.166388	-24.9643	1.49e-137	1.61e-136	AT1G24100	UDP-glucosyl transferase 74B1
Smechr0602706	580.399	-4.65977	0.186674	-24.9621	1.58e-137	1.7e-136	AT1G76650	calmodulin-like 38
Smechr0402562	880.089	-5.53552	0.22181	-24.9561	1.83e-137	1.98e-136	AT1G76360	Protein kinase superfamily protein
Smechr0602713	604.877	2.20242	0.0884634	24.8964	8.14e-137	8.76e-136	AT1G08470	strictosidine synthase-like 3
Smechr0701856	466.087	2.63352	0.105844	24.8811	1.19e-136	1.28e-135	AT1G50910	-
Smechr0202204	405.915	-2.74693	0.110431	-24.8747	1.4e-136	1.5e-135	AT5G66090	-
Smechr0100729	660.419	-2.11972	0.0852173	-24.8743	1.41e-136	1.51e-135	AT1G58100	TCP family transcription factor
Smechr0103864	273.716	-3.78596	0.152305	-24.8578	2.13e-136	2.29e-135	AT5G20935	-
Smechr1100110	569.493	2.1913	0.0881764	24.8513	2.51e-136	2.69e-135	AT1G66180	Eukaryotic aspartyl protease family protein
Smechr0102109	309.424	4.11019	0.165397	24.8505	2.56e-136	2.74e-135	AT5G50400	purple acid phosphatase 27
Smechr0900745	672.472	-3.82949	0.154155	-24.8418	3.17e-136	3.4e-135	AT5G58630	-
Smechr0502481	365.217	3.05938	0.12339	24.7944	1.03e-135	1.1e-134	AT5G38530	tryptophan synthase beta type 2
Smechr1002355	5887.18	12.6604	0.510664	24.792	1.09e-135	1.17e-134	AT2G38080	Laccase/Diphenol oxidase family protein
Smechr0801697	440.217	-3.10844	0.125443	-24.7797	1.48e-135	1.58e-134	AT5G58090	O-Glycosyl hydrolases family 17 protein
Smechr0301802	741.992	2.10458	0.0850062	24.7579	2.55e-135	2.72e-134	AT4G12420	Cupredoxin superfamily protein
Smechr1002618	299.92	-5.74258	0.231963	-24.7565	2.64e-135	2.81e-134	AT2G27180	-
Smechr0602264	270.681	5.11571	0.20665	24.7554	2.71e-135	2.89e-134	AT1G69070	-
Smechr0402585	564.272	-3.61889	0.146596	-24.6861	1.51e-134	1.6e-133	AT1G76430	phosphate transporter 1;9
Smechr0101107	274.633	4.88186	0.197799	24.6808	1.72e-134	1.82e-133	AT1G54730	Major facilitator superfamily protein
Smechr0700151	595.001	-2.43277	0.0985973	-24.6737	2.05e-134	2.17e-133	AT2G46800	zinc transporter of Arabidopsis thaliana
Smechr0203090	422.448	-3.31023	0.134177	-24.6706	2.21e-134	2.34e-133	AT3G27580	Protein kinase superfamily protein
Smechr0201759	315.488	4.87632	0.197884	24.6423	4.45e-134	4.71e-133	AT1G18130	Class II aaRS and biotin synthetases superfamily protein
Smechr0900169	349.391	6.31286	0.256261	24.6344	5.4e-134	5.71e-133	AT1G22060	-
Smechr0602341	331.95	-3.37718	0.137154	-24.6234	7.1e-134	7.5e-133	AT1G18060	-
Smechr0801196	305.828	-3.63646	0.147707	-24.6195	7.81e-134	8.25e-133	AT3G50700	indeterminate(ID)-domain 2
Smechr0702756	669.962	2.09794	0.0852627	24.6056	1.1e-133	1.16e-132	AT1G16540	molybdenum cofactor sulfurase (LOS5) (ABA3)
Smechr0101866	496.076	-2.52673	0.102822	-24.5737	2.41e-133	2.54e-132	AT5G17640	Protein of unknown function (DUF1005)
Smechr0203185	255.39	-4.26531	0.173721	-24.5526	4.06e-133	4.27e-132	AT5G41050	Pollen Ole e 1 allergen and extensin family protein
Smechr0500509	563.986	-2.13857	0.0871722	-24.5327	6.61e-133	6.95e-132	AT3G55420	-
Smechr0901549	272.384	4.64463	0.189598	24.4973	1.58e-132	1.65e-131	AT4G13710	Pectin lyase-like superfamily protein
Smechr1100464	391.975	-3.75801	0.153485	-24.4845	2.16e-132	2.26e-131	AT3G52710	-
Smechr0701800	627.776	2.37568	0.0970587	24.4768	2.61e-132	2.73e-131	AT2G32990	glycosyl hydrolase 9B8
Smechr0900232	473.332	-4.54442	0.185675	-24.4751	2.72e-132	2.85e-131	AT1G16670	Protein kinase superfamily protein
Smechr0602280	633.259	-2.3328	0.095361	-24.4628	3.67e-132	3.84e-131	AT5G25110	CBL-interacting protein kinase 25
Smechr0400554	487.608	-3.01461	0.123249	-24.4596	3.98e-132	4.15e-131	AT3G61440	cysteine synthase C1
Smechr0702360	407.224	-6.99451	0.286068	-24.4505	4.97e-132	5.19e-131	AT2G42610	Protein of unknown function (DUF640)
Smechr0902522	327.875	3.48244	0.142615	24.4185	1.09e-131	1.13e-130	-	-
Smechr0902327	349.774	-3.23729	0.133001	-24.3403	7.35e-131	7.64e-130	AT1G04330	-
Smechr0402066	1349.02	-4.21565	0.173487	-24.2995	1.98e-130	2.06e-129	-	-
Smechr0802466	694.134	-7.34584	0.302509	-24.283	2.96e-130	3.07e-129	AT4G23810	WRKY family transcription factor
Smechr0602854	323.669	4.67072	0.192785	24.2276	1.14e-129	1.18e-128	AT1G07870	Protein kinase superfamily protein
Smechr0200937	449.356	-2.6037	0.107477	-24.2256	1.2e-129	1.24e-128	AT4G36910	Cystathionine beta-synthase (CBS) family protein
Smechr0400361	320.024	-5.46753	0.225907	-24.2025	2.09e-129	2.16e-128	AT3G46730	NB-ARC domain-containing disease resistance protein
Smechr0602834	1088.15	9.40908	0.389142	24.179	3.7e-129	3.81e-128	AT5G03170	FASCICLIN-like arabinogalactan-protein 11
Smechr0303086	479.36	7.50315	0.310798	24.1416	9.15e-129	9.39e-128	AT5G12350	Regulator of chromosome condensation (RCC1) family with FYVE zinc finger domain
Smechr0102456	322.189	3.5508	0.147086	24.1409	9.29e-129	9.53e-128	AT3G21420	2-oxoglutarate (2OG) and Fe(II)-dependent oxygenase superfamily protein
Smechr0201828	495.68	-2.60258	0.10785	-24.1314	1.17e-128	1.2e-127	AT1G11380	PLAC8 family protein
Smechr1102232	561.515	-2.63678	0.109295	-24.1253	1.36e-128	1.39e-127	AT2G01630	O-Glycosyl hydrolases family 17 protein
Smechr0201807	344.387	5.51661	0.228961	24.0942	2.88e-128	2.94e-127	AT4G21500	-
Smechr0902009	296.094	-3.82081	0.158771	-24.0648	5.84e-128	5.95e-127	AT3G62990	-
Smechr1001639	731.099	-6.33535	0.263499	-24.0432	9.84e-128	1e-126	AT5G02220	-
Smechr1002417	374.316	6.77995	0.282003	24.0421	1.01e-127	1.03e-126	AT2G37300	-
Smechr0401277	456.95	-3.08957	0.128551	-24.0339	1.23e-127	1.25e-126	AT1G34420	leucine-rich repeat transmembrane protein kinase family protein
Smechr1101537	1782.77	-3.36537	0.140058	-24.0283	1.41e-127	1.43e-126	AT2G02010	glutamate decarboxylase 4
Smechr0602155	340.738	-6.02951	0.250942	-24.0275	1.43e-127	1.46e-126	AT1G55110	indeterminate(ID)-domain 7
Smechr0102155	393.99	2.68665	0.111856	24.0188	1.77e-127	1.79e-126	AT3G62370	heme binding
Smechr0402200	617.662	2.55095	0.106301	23.9975	2.95e-127	2.99e-126	AT3G53010	Domain of unknown function (DUF303)
Smechr0802297	510.842	2.74404	0.114451	23.9757	4.99e-127	5.05e-126	AT1G12570	Glucose-methanol-choline (GMC) oxidoreductase family protein
Smechr0901416	540.359	-2.67935	0.111786	-23.9685	5.93e-127	5.99e-126	AT3G25070	RPM1 interacting protein 4
Smechr0601872	293.783	-4.73638	0.197729	-23.9539	8.41e-127	8.5e-126	AT1G32240	Homeodomain-like superfamily protein
Smechr0201906	327.802	6.38606	0.266812	23.9347	1.33e-126	1.35e-125	AT1G11600	cytochrome P450, family 77, subfamily B, polypeptide 1
Smechr1200133	705.657	-2.92204	0.122262	-23.8999	3.07e-126	3.09e-125	AT5G25930	Protein kinase family protein with leucine-rich repeat domain
Smechr1001558	578.712	-2.02267	0.0846535	-23.8936	3.57e-126	3.6e-125	AT2G02590	-
Smechr1000349	670.235	-2.08272	0.0871848	-23.8886	4.02e-126	4.04e-125	AT2G04160	Subtilisin-like serine endopeptidase family protein
Smechr1002093	317.293	-3.42299	0.143336	-23.8809	4.84e-126	4.85e-125	AT1G59780	NB-ARC domain-containing disease resistance protein
Smechr0400190	333.209	-3.41138	0.142871	-23.8774	5.26e-126	5.28e-125	AT4G27290	S-locus lectin protein kinase family protein
Smechr0202738	261.489	-3.67813	0.15409	-23.87	6.27e-126	6.28e-125	AT2G45570	cytochrome P450, family 76, subfamily C, polypeptide 2
Smechr0700592	286.653	4.55108	0.190805	23.852	9.66e-126	9.68e-125	AT5G23750	Remorin family protein
Smechr0900539	504.858	-2.24004	0.0939186	-23.8508	9.93e-126	9.94e-125	AT5G01030	Protein of unknown function (DUF3527)
Smechr1201894	411.417	2.5311	0.106146	23.8455	1.13e-125	1.13e-124	AT2G28250	Protein kinase superfamily protein
Smechr0900409	398.263	2.54483	0.106728	23.8442	1.16e-125	1.16e-124	AT2G37585	Core-2/I-branching beta-1,6-N-acetylglucosaminyltransferase family protein
Smechr0902000	317.476	3.56464	0.14957	23.8325	1.54e-125	1.54e-124	AT1G03440	Leucine-rich repeat (LRR) family protein
Smechr0303703	1750.8	-2.18869	0.091841	-23.8313	1.58e-125	1.58e-124	AT1G73080	PEP1 receptor 1
Smechr0101443	252.487	-3.96758	0.166625	-23.8114	2.54e-125	2.54e-124	AT3G61490	Pectin lyase-like superfamily protein
Smechr0702343	392.933	-3.5326	0.148574	-23.7767	5.82e-125	5.8e-124	AT1G78700	BES1/BZR1 homolog 4
Smechr0100272	356.125	4.29945	0.1809	23.767	7.33e-125	7.3e-124	AT1G47530	MATE efflux family protein
Smechr0101467	344.39	-5.09406	0.214548	-23.7433	1.29e-124	1.28e-123	AT3G61440	cysteine synthase C1
Smechr0802576	326.464	2.85173	0.120289	23.7073	3.03e-124	3e-123	AT1G32860	Glycosyl hydrolase superfamily protein
Smechr0602583	1126.17	3.49019	0.147319	23.6913	4.43e-124	4.39e-123	AT4G25040	Uncharacterised protein family (UPF0497)
Smechr0400612	598.683	-2.22859	0.0941381	-23.6736	6.75e-124	6.68e-123	AT2G45660	AGAMOUS-like 20
Smechr0202180	383.004	-2.54626	0.107668	-23.6491	1.21e-123	1.19e-122	AT4G35770	Rhodanese/Cell cycle control phosphatase superfamily protein
Smechr1000024	877.817	-2.93452	0.124107	-23.645	1.33e-123	1.31e-122	AT4G27290	S-locus lectin protein kinase family protein
Smechr0600078	784.135	-2.72508	0.115404	-23.6134	2.81e-123	2.77e-122	AT3G62260	Protein phosphatase 2C family protein
Smechr0600955	287.326	5.71072	0.241937	23.6041	3.5e-123	3.45e-122	AT2G40320	TRICHOME BIREFRINGENCE-LIKE 33
Smechr0901430	781.913	-2.0995	0.0889697	-23.5979	4.05e-123	3.99e-122	AT1G67970	heat shock transcription factor A8
Smechr0301653	308.41	3.06018	0.12972	23.5907	4.8e-123	4.73e-122	AT1G24150	formin homologue 4
Smechr0301938	1227.84	-9.53709	0.40474	-23.5635	9.13e-123	8.98e-122	AT4G25480	dehydration response element B1A
Smechr0100999	378.46	-2.92947	0.124547	-23.521	2.49e-122	2.45e-121	AT5G27730	Protein of unknown function (DUF1624)
Smechr0100758	276.597	3.63144	0.154807	23.4578	1.1e-121	1.08e-120	AT5G11700	-
Smechr0402384	483.388	-3.08599	0.131589	-23.4518	1.27e-121	1.24e-120	AT1G19440	3-ketoacyl-CoA synthase 4
Smechr0201571	520.036	-2.67463	0.114107	-23.4397	1.68e-121	1.64e-120	AT5G35830	Ankyrin repeat family protein
Smechr0101931	634.963	-4.73012	0.201859	-23.4328	1.98e-121	1.93e-120	AT3G26670	Protein of unknown function (DUF803)
Smechr0102367	434.235	3.04292	0.130274	23.3579	1.15e-120	1.12e-119	AT5G18860	inosine-uridine preferring nucleoside hydrolase family protein
Smechr0502217	4943.98	-3.73456	0.159952	-23.3479	1.45e-120	1.41e-119	AT1G22360	UDP-glucosyl transferase 85A2
Smechr0100652	604.816	2.25275	0.0964914	23.3467	1.49e-120	1.45e-119	AT3G12110	actin-11
Smechr0802222	285.541	3.6031	0.154373	23.3402	1.73e-120	1.68e-119	AT4G22680	myb domain protein 85
Smechr0202034	340.404	-4.4296	0.190005	-23.3131	3.27e-120	3.17e-119	AT3G21800	UDP-glucosyl transferase 71B8
Smechr0601943	488.813	2.44317	0.104801	23.3124	3.32e-120	3.22e-119	AT2G26910	pleiotropic drug resistance 4
Smechr0900097	244.252	3.7304	0.160363	23.2622	1.07e-119	1.04e-118	AT3G52890	KCBP-interacting protein kinase
Smechr0402424	723.996	-2.10724	0.0906253	-23.2522	1.35e-119	1.31e-118	AT1G75460	ATP-dependent protease La (LON) domain protein
Smechr0900307	741.912	4.41694	0.190042	23.2419	1.72e-119	1.66e-118	AT5G02810	pseudo-response regulator 7
Smechr0801265	479.462	2.268	0.0978993	23.1666	9.88e-119	9.5e-118	AT2G19600	K+ efflux antiporter 4
Smechr0201273	401.604	-6.26326	0.270378	-23.1648	1.03e-118	9.92e-118	AT1G07650	Leucine-rich repeat transmembrane protein kinase
Smechr0900326	245.927	4.39226	0.189718	23.1516	1.4e-118	1.35e-117	AT4G33720	CAP (Cysteine-rich secretory proteins, Antigen 5, and Pathogenesis-related 1 protein) superfamily protein
Smechr0200816	1407.13	-3.78097	0.163363	-23.1446	1.65e-118	1.58e-117	AT5G61640	peptidemethionine sulfoxide reductase 1
Smechr0901757	264.806	-5.10678	0.220725	-23.1364	1.99e-118	1.91e-117	AT3G22550	Protein of unknown function (DUF581)
Smechr0402522	471.395	-2.70888	0.117183	-23.1168	3.14e-118	3.01e-117	AT4G35750	SEC14 cytosolic factor family protein / phosphoglyceride transfer family protein
Smechr0902605	350.851	2.98684	0.129382	23.0855	6.48e-118	6.2e-117	AT4G31500	cytochrome P450, family 83, subfamily B, polypeptide 1
Smechr0202338	263.824	-3.72744	0.16185	-23.0302	2.32e-117	2.22e-116	AT4G36520	Chaperone DnaJ-domain superfamily protein
Smechr1100527	350.644	2.80915	0.122309	22.9675	9.84e-117	9.41e-116	AT4G35520	MUTL protein homolog 3
Smechr0101138	358.572	-2.9773	0.129634	-22.967	9.96e-117	9.52e-116	AT5G03800	Pentatricopeptide repeat (PPR) superfamily protein
Smechr0801926	277.301	-3.24952	0.141563	-22.9547	1.32e-116	1.26e-115	AT2G35500	shikimate kinase like 2
Smechr0502275	571.497	-2.56872	0.111958	-22.9437	1.7e-116	1.63e-115	AT4G08170	Inositol 1,3,4-trisphosphate 5/6-kinase family protein
Smechr1200134	573.695	-2.04828	0.0892887	-22.9399	1.86e-116	1.77e-115	AT2G19860	hexokinase 2
Smechr1201089	355.74	-3.15747	0.137678	-22.9338	2.14e-116	2.04e-115	AT3G20820	Leucine-rich repeat (LRR) family protein
Smechr0302959	449.812	-2.4293	0.10595	-22.9287	2.41e-116	2.29e-115	AT5G60910	AGAMOUS-like 8
Smechr0303299	443.954	2.2788	0.0995228	22.8973	4.95e-116	4.71e-115	AT1G48590	Calcium-dependent lipid-binding (CaLB domain) family protein
Smechr1000296	556.21	-6.5022	0.284006	-22.8946	5.26e-116	5.01e-115	AT4G03510	RING membrane-anchor 1
Smechr0902598	1038.35	-5.41513	0.236833	-22.8648	1.04e-115	9.89e-115	AT3G23730	xyloglucan endotransglucosylase/hydrolase 16
Smechr0602965	268.152	6.01971	0.263705	22.8274	2.45e-115	2.32e-114	AT2G29940	pleiotropic drug resistance 3
Smechr0800596	529.14	-6.23414	0.27321	-22.8181	3.03e-115	2.87e-114	AT4G15480	UDP-Glycosyltransferase superfamily protein
Smechr0901997	651.581	-2.15596	0.0945266	-22.8079	3.83e-115	3.62e-114	AT5G35960	Protein kinase family protein
Smechr0301985	617.765	-2.30195	0.101031	-22.7847	6.51e-115	6.15e-114	AT5G52190	Sugar isomerase (SIS) family protein
Smechr0600296	242.475	5.01616	0.220411	22.7582	1.19e-114	1.12e-113	AT1G07420	sterol 4-alpha-methyl-oxidase 2-1
Smechr0400164	503.932	-2.13988	0.0940529	-22.7518	1.38e-114	1.3e-113	AT1G50900	Ankyrin repeat family protein
Smechr0802054	601.241	-2.09826	0.0924248	-22.7024	4.24e-114	4e-113	AT4G17080	Histone H3 K4-specific methyltransferase SET7/9 family protein
Smechr0401870	285.345	-5.76393	0.253962	-22.696	4.91e-114	4.62e-113	AT4G08850	Leucine-rich repeat receptor-like protein kinase family protein
Smechr1000005	602.758	2.05458	0.090594	22.679	7.22e-114	6.8e-113	AT2G01460	P-loop containing nucleoside triphosphate hydrolases superfamily protein
Smechr0702599	290.559	6.40956	0.283027	22.6465	1.51e-113	1.42e-112	AT2G32990	glycosyl hydrolase 9B8
Smechr0101562	227.503	5.30323	0.23437	22.6276	2.32e-113	2.17e-112	AT4G22990	Major Facilitator Superfamily with SPX (SYG1/Pho81/XPR1) domain-containing protein
Smechr0101153	329.084	-2.95128	0.13047	-22.6204	2.73e-113	2.56e-112	AT3G22560	Acyl-CoA N-acyltransferases (NAT) superfamily protein
Smechr0101976	536.078	-2.09403	0.0925958	-22.6148	3.1e-113	2.9e-112	AT3G63540	Mog1/PsbP/DUF1795-like photosystem II reaction center PsbP family protein
Smechr0201934	410.515	7.38045	0.326447	22.6084	3.58e-113	3.35e-112	AT1G62045	-
Smechr1201527	1031.69	-2.22812	0.0986206	-22.5928	5.1e-113	4.77e-112	-	-
Smechr0101374	269.579	3.08965	0.136974	22.5564	1.16e-112	1.08e-111	AT1G01430	TRICHOME BIREFRINGENCE-LIKE 25
Smechr0502811	538.405	2.20659	0.097842	22.5526	1.27e-112	1.18e-111	AT2G46680	homeobox 7
Smechr1201239	347.186	6.9456	0.308311	22.5279	2.21e-112	2.06e-111	AT5G12300	Calcium-dependent lipid-binding (CaLB domain) family protein
Smechr0902090	604.907	2.54624	0.113164	22.5004	4.12e-112	3.84e-111	AT3G62860	alpha/beta-Hydrolases superfamily protein
Smechr1001656	204.799	-4.38468	0.195037	-22.4813	6.33e-112	5.89e-111	AT3G53950	glyoxal oxidase-related protein
Smechr1102502	357.324	-2.70081	0.120195	-22.4703	8.11e-112	7.53e-111	AT2G41820	Leucine-rich repeat protein kinase family protein
Smechr1100270	576.444	-2.18442	0.0972594	-22.4597	1.03e-111	9.55e-111	AT5G10290	leucine-rich repeat transmembrane protein kinase family protein
Smechr1000154	675.464	-4.63584	0.206492	-22.4505	1.27e-111	1.18e-110	ATCG01280	Chloroplast Ycf2;ATPase, AAA type, core
Smechr1102532	323.782	3.04972	0.135921	22.4374	1.7e-111	1.57e-110	AT5G47810	phosphofructokinase 2
Smechr0102286	989.124	-3.5368	0.157815	-22.4111	3.07e-111	2.84e-110	AT3G06130	Heavy metal transport/detoxification superfamily protein
Smechr0902211	369.401	3.22471	0.143903	22.409	3.22e-111	2.98e-110	AT4G14790	ATP-dependent RNA helicase, mitochondrial (SUV3)
Smechr0901650	450.868	-2.73016	0.121991	-22.38	6.16e-111	5.69e-110	AT3G46530	NB-ARC domain-containing disease resistance protein
Smechr0902543	608.852	2.05953	0.0920976	22.3624	9.14e-111	8.43e-110	AT2G21280	NAD(P)-binding Rossmann-fold superfamily protein
Smechr0601243	401.477	-2.70469	0.120983	-22.356	1.06e-110	9.73e-110	AT5G51970	GroES-like zinc-binding alcohol dehydrogenase family protein
Smechr0602773	529.75	-2.02177	0.0904389	-22.3551	1.08e-110	9.94e-110	AT5G22620	phosphoglycerate/bisphosphoglycerate mutase family protein
Smechr0600139	424.852	-2.27209	0.101779	-22.3237	2.18e-110	2e-109	AT3G14110	Tetratricopeptide repeat (TPR)-like superfamily protein
Smechr0500150	294.046	-6.10011	0.273485	-22.3051	3.3e-110	3.03e-109	AT5G16560	Homeodomain-like superfamily protein
Smechr0802239	337.916	-4.21055	0.188818	-22.2995	3.74e-110	3.43e-109	AT1G12330	-
Smechr0302372	481.371	-2.13759	0.095901	-22.2895	4.67e-110	4.28e-109	AT3G02910	AIG2-like (avirulence induced gene) family protein
Smechr0300485	494.948	2.2319	0.10031	22.25	1.13e-109	1.03e-108	AT2G23380	SET domain-containing protein
Smechr0301538	354.207	-2.81786	0.126724	-22.2362	1.54e-109	1.4e-108	AT1G10522	-
Smechr1000337	246.011	-3.50614	0.157679	-22.2359	1.55e-109	1.41e-108	AT4G14130	xyloglucan endotransglucosylase/hydrolase 15
Smechr0401997	526	2.00159	0.0900792	22.2203	2.18e-109	2e-108	AT4G24480	Protein kinase superfamily protein
Smechr0802338	289.2	3.3727	0.151845	22.2115	2.66e-109	2.43e-108	AT5G23750	Remorin family protein
Smechr0902408	327.319	2.7576	0.124171	22.2082	2.86e-109	2.61e-108	AT2G05620	proton gradient regulation 5
Smechr0300556	220.326	-5.58033	0.251365	-22.2001	3.42e-109	3.12e-108	AT4G13510	ammonium transporter 1;1
Smechr0100562	215.165	3.85569	0.173681	22.1998	3.45e-109	3.14e-108	AT5G09530	hydroxyproline-rich glycoprotein family protein
Smechr0900501	1033.3	-6.69247	0.301523	-22.1956	3.79e-109	3.45e-108	AT3G53960	Major facilitator superfamily protein
Smechr1100585	312.619	3.22922	0.145518	22.1911	4.18e-109	3.81e-108	AT1G48880	TRICHOME BIREFRINGENCE-LIKE 7
Smechr1200018	209.92	4.50066	0.202843	22.1878	4.5e-109	4.09e-108	AT1G06660	-
Smechr0401177	228.425	4.2373	0.191036	22.1807	5.28e-109	4.8e-108	AT1G21830	-
Smechr0303313	471.48	2.22611	0.100407	22.1708	6.57e-109	5.97e-108	AT1G15060	Uncharacterised conserved protein UCP031088, alpha/beta hydrolase
Smechr0202081	302.295	2.76947	0.124926	22.1689	6.86e-109	6.23e-108	AT5G44635	minichromosome maintenance (MCM2/3/5) family protein
Smechr1101947	653.595	-2.13116	0.0961812	-22.1578	8.78e-109	7.96e-108	AT5G07990	Cytochrome P450 superfamily protein
Smechr0303252	492.855	-2.04984	0.0926775	-22.118	2.12e-108	1.92e-107	AT3G23760	-
Smechr0202346	409.035	-2.65061	0.119928	-22.1017	3.04e-108	2.74e-107	AT5G66530	Galactose mutarotase-like superfamily protein
Smechr0900251	240.245	5.4886	0.248518	22.0853	4.38e-108	3.95e-107	AT5G04220	Calcium-dependent lipid-binding (CaLB domain) family protein
Smechr0100366	296.299	-3.62755	0.164438	-22.0603	7.6e-108	6.84e-107	AT3G19220	protein disulfide isomerases
Smechr1000642	339.719	-4.28676	0.194329	-22.0594	7.77e-108	6.98e-107	AT1G79040	photosystem II subunit R
Smechr0402057	291.208	2.91571	0.13224	22.0486	9.85e-108	8.85e-107	AT1G58370	glycosyl hydrolase family 10 protein / carbohydrate-binding domain-containing protein
Smechr0900019	478.327	-2.30325	0.10448	-22.045	1.07e-107	9.59e-107	AT3G15040	Protein of unknown function, DUF584
Smechr1200037	213.004	-4.76121	0.216338	-22.0082	2.41e-107	2.16e-106	AT3G22200	Pyridoxal phosphate (PLP)-dependent transferases superfamily protein
Smechr0301431	494.717	-2.06884	0.0940797	-21.9903	3.56e-107	3.19e-106	AT1G60230	Radical SAM superfamily protein
Smechr0401872	262.636	-5.71082	0.259887	-21.9742	5.09e-107	4.55e-106	AT4G08850	Leucine-rich repeat receptor-like protein kinase family protein
Smechr0501622	323.9	-2.86072	0.1303	-21.9549	7.78e-107	6.96e-106	AT4G29360	O-Glycosyl hydrolases family 17 protein
Smechr0301733	333.213	-5.39857	0.245983	-21.9469	9.26e-107	8.28e-106	AT4G02050	sugar transporter protein 7
Smechr0203083	686.611	-2.42429	0.110577	-21.924	1.53e-106	1.37e-105	AT5G40450	-
Smechr1000439	256.427	3.74056	0.170617	21.9237	1.54e-106	1.38e-105	AT2G20080	-
Smechr1000422	323.276	2.78571	0.127295	21.8839	3.7e-106	3.29e-105	AT3G58640	Mitogen activated protein kinase kinase kinase-related
Smechr0400030	353.821	-3.07298	0.14046	-21.878	4.21e-106	3.75e-105	AT5G24110	WRKY DNA-binding protein 30
Smechr0602106	306.677	-5.67295	0.259469	-21.8637	5.75e-106	5.12e-105	AT2G29110	glutamate receptor 2.8
Smechr1201746	508.952	-2.17143	0.0993176	-21.8635	5.78e-106	5.14e-105	AT3G44620	protein tyrosine phosphatases;protein tyrosine phosphatases
Smechr0601361	322.54	2.86479	0.131034	21.863	5.85e-106	5.2e-105	AT3G11410	protein phosphatase 2CA
Smechr0500364	238.323	-3.95184	0.180798	-21.8577	6.56e-106	5.82e-105	AT3G50740	UDP-glucosyl transferase 72E1
Smechr0701297	215.038	-4.81512	0.220552	-21.8322	1.15e-105	1.02e-104	AT3G43110	-
Smechr0201782	697.72	-7.5706	0.346845	-21.827	1.29e-105	1.14e-104	AT1G69780	Homeobox-leucine zipper protein family
Smechr0203182	454.517	-2.33615	0.107071	-21.8186	1.54e-105	1.37e-104	AT3G01990	ACT domain repeat 6
Smechr1002282	407.047	-5.41525	0.248557	-21.7867	3.1e-105	2.74e-104	AT3G56400	WRKY DNA-binding protein 70
Smechr0602190	245.571	3.77109	0.173142	21.7803	3.57e-105	3.15e-104	AT5G59120	subtilase 4.13
Smechr0900057	470.672	2.13574	0.0981205	21.7665	4.82e-105	4.25e-104	AT1G19490	Basic-leucine zipper (bZIP) transcription factor family protein
Smechr0402438	1447.71	-2.48803	0.114397	-21.749	7.05e-105	6.22e-104	AT1G75540	salt tolerance homolog2
Smechr0301202	352.367	-2.9085	0.133799	-21.7379	9e-105	7.93e-104	AT1G27290	-
Smechr0302786	214.923	-3.83809	0.176585	-21.7351	9.56e-105	8.42e-104	AT5G62550	-
Smechr0702276	283.072	-4.24305	0.195354	-21.7198	1.33e-104	1.17e-103	AT3G14370	Protein kinase superfamily protein
Smechr1100146	278.679	-3.09468	0.143022	-21.6377	7.93e-104	6.95e-103	AT1G66250	O-Glycosyl hydrolases family 17 protein
Smechr0300309	259.188	-3.63263	0.168028	-21.6192	1.18e-103	1.04e-102	AT4G36550	ARM repeat superfamily protein
Smechr1200702	341.452	-2.44556	0.11315	-21.6134	1.34e-103	1.18e-102	AT1G72180	Leucine-rich receptor-like protein kinase family protein
Smechr0400387	383.62	-3.01381	0.139587	-21.5908	2.19e-103	1.91e-102	AT4G02340	alpha/beta-Hydrolases superfamily protein
Smechr0702737	1011.75	4.30624	0.199684	21.5652	3.81e-103	3.32e-102	-	-
Smechr1201470	532.907	-7.96776	0.369487	-21.5644	3.88e-103	3.38e-102	AT2G37430	C2H2 and C2HC zinc fingers superfamily protein
Smechr0302162	581.777	-6.23573	0.289371	-21.5492	5.38e-103	4.69e-102	AT4G11070	WRKY family transcription factor
Smechr0201856	499.766	-2.39625	0.111419	-21.5067	1.35e-102	1.17e-101	AT4G21350	plant U-box 8
Smechr0902595	700.868	-8.40063	0.390893	-21.4909	1.89e-102	1.64e-101	AT4G15550	indole-3-acetate beta-D-glucosyltransferase
Smechr0700962	273.871	-3.34955	0.155907	-21.4843	2.18e-102	1.89e-101	AT2G15690	Tetratricopeptide repeat (TPR)-like superfamily protein
Smechr0902147	421.036	2.30042	0.107086	21.4821	2.29e-102	1.98e-101	AT5G26330	Cupredoxin superfamily protein
Smechr0701565	319.367	-2.63178	0.12259	-21.4682	3.09e-102	2.67e-101	AT1G06680	photosystem II subunit P-1
Smechr0102342	282.757	-4.78825	0.2231	-21.4624	3.5e-102	3.03e-101	AT3G21530	DNAse I-like superfamily protein
Smechr1002556	2344.19	2.11544	0.098617	21.451	4.47e-102	3.86e-101	AT3G52600	cell wall invertase 2
Smechr0202835	421.008	2.38956	0.111533	21.4247	7.86e-102	6.79e-101	AT3G02300	Regulator of chromosome condensation (RCC1) family protein
Smechr0801685	237.017	-3.55307	0.165897	-21.4173	9.22e-102	7.95e-101	AT3G11710	lysyl-tRNA synthetase 1
Smechr0501764	200.467	-4.08298	0.190658	-21.4152	9.65e-102	8.32e-101	AT1G52700	alpha/beta-Hydrolases superfamily protein
Smechr0303225	415.23	2.42195	0.113169	21.4011	1.3e-101	1.12e-100	AT5G43150	-
Smechr0101653	225.543	-3.74226	0.174871	-21.4002	1.33e-101	1.15e-100	AT4G00165	Bifunctional inhibitor/lipid-transfer protein/seed storage 2S albumin superfamily protein
Smechr0900804	570.809	-2.78478	0.130151	-21.3966	1.44e-101	1.24e-100	AT4G33070	Thiamine pyrophosphate dependent pyruvate decarboxylase family protein
Smechr0702480	582.575	-4.80263	0.224492	-21.3933	1.54e-101	1.33e-100	AT4G27290	S-locus lectin protein kinase family protein
Smechr0200761	377.948	2.91019	0.136218	21.3643	2.87e-101	2.47e-100	AT2G18550	homeobox protein 21
Smechr1002213	398.761	7.69608	0.360617	21.3414	4.68e-101	4.02e-100	AT1G66370	myb domain protein 113
Smechr0900154	324.695	2.76068	0.129368	21.3398	4.85e-101	4.16e-100	AT2G36630	Sulfite exporter TauE/SafE family protein
Smechr0900276	259.916	-3.11003	0.14591	-21.3146	8.31e-101	7.12e-100	AT5G03120	-
Smechr0300194	213.576	-5.1835	0.243518	-21.2859	1.53e-100	1.31e-99	AT4G21760	beta-glucosidase 47
Smechr1201524	681.091	-2.08368	0.0979748	-21.2675	2.27e-100	1.94e-99	AT1G07870	Protein kinase superfamily protein
Smechr0201476	487.074	2.08824	0.0982074	21.2636	2.47e-100	2.11e-99	AT2G34790	FAD-binding Berberine family protein
Smechr1002035	342.622	-2.46022	0.115887	-21.2295	5.1e-100	4.35e-99	AT1G14030	Rubisco methyltransferase family protein
Smechr0300153	310.756	-3.11805	0.147054	-21.2035	8.87e-100	7.55e-99	AT1G11125	-
Smechr1000370	385.33	-3.63621	0.17161	-21.1888	1.21e-99	1.03e-98	AT1G78410	VQ motif-containing protein
Smechr0701953	214.148	-5.46289	0.258536	-21.1301	4.21e-99	3.57e-98	AT3G50950	HOPZ-ACTIVATED RESISTANCE 1
Smechr0100770	256.882	3.01768	0.142892	21.1186	5.37e-99	4.55e-98	AT1G09600	Protein kinase superfamily protein
Smechr0401004	263.879	2.96292	0.140477	21.0918	9.46e-99	8e-98	AT1G10940	Protein kinase superfamily protein
Smechr0402296	200.137	4.40673	0.208992	21.0857	1.08e-98	9.1e-98	AT1G47670	Transmembrane amino acid transporter family protein
Smechr0700579	281.642	2.73685	0.129991	21.0542	2.09e-98	1.77e-97	AT4G10310	high-affinity K+ transporter 1
Smechr0502471	369.485	-2.37494	0.112827	-21.0494	2.32e-98	1.96e-97	AT4G19100	Protein of unknown function (DUF3464)
Smechr0700122	234.119	3.94814	0.187655	21.0394	2.86e-98	2.41e-97	AT4G31020	alpha/beta-Hydrolases superfamily protein
Smechr0202574	358.931	-2.92621	0.139123	-21.0332	3.26e-98	2.75e-97	AT1G10150	Carbohydrate-binding protein
Smechr0600120	229.812	-4.0009	0.19023	-21.0319	3.35e-98	2.82e-97	AT4G28530	NAC domain containing protein 74
Smechr0400287	321.698	-6.56948	0.312451	-21.0256	3.82e-98	3.22e-97	AT1G17180	glutathione S-transferase TAU 25
Smechr0302137	205.062	-5.64819	0.268692	-21.021	4.21e-98	3.55e-97	AT4G00180	Plant-specific transcription factor YABBY family protein
Smechr0100923	356.51	-2.59964	0.123691	-21.0172	4.57e-98	3.84e-97	AT1G70510	KNOTTED-like from Arabidopsis thaliana 2
Smechr0400491	220.194	-5.64403	0.268746	-21.0013	6.38e-98	5.36e-97	AT4G21445	-
Smechr1200743	295.829	-2.68786	0.127986	-21.0012	6.4e-98	5.38e-97	AT1G22630	-
Smechr1000032	456.376	-2.29584	0.109398	-20.9861	8.78e-98	7.37e-97	AT1G71100	Ribose 5-phosphate isomerase, type A protein
Smechr0902450	342.499	-2.79108	0.132998	-20.9858	8.84e-98	7.42e-97	AT3G04310	-
Smechr0202011	544.891	-2.61621	0.124675	-20.9843	9.13e-98	7.66e-97	AT3G02680	nijmegen breakage syndrome 1
Smechr1100963	449.821	-2.26237	0.107836	-20.9797	1.01e-97	8.43e-97	AT1G34370	C2H2 and C2HC zinc fingers superfamily protein
Smechr0100925	520.149	-8.54341	0.407306	-20.9754	1.1e-97	9.22e-97	AT1G09240	nicotianamine synthase 3
Smechr0103921	343.134	-6.88669	0.328441	-20.9678	1.29e-97	1.08e-96	AT3G26330	cytochrome P450, family 71, subfamily B, polypeptide 37
Smechr0100545	254.4	-2.90767	0.139082	-20.9062	4.7e-97	3.93e-96	AT5G64380	Inositol monophosphatase family protein
Smechr1101051	263.946	2.87312	0.13744	20.9045	4.88e-97	4.07e-96	AT3G07020	UDP-Glycosyltransferase superfamily protein
Smechr0303520	359.518	2.69344	0.128997	20.8798	8.17e-97	6.82e-96	AT1G52150	Homeobox-leucine zipper family protein / lipid-binding START domain-containing protein
Smechr0302196	306.098	-3.22394	0.154433	-20.876	8.86e-97	7.38e-96	AT5G24230	Lipase class 3-related protein
Smechr1002823	309.479	2.56752	0.123004	20.8735	9.33e-97	7.77e-96	AT3G03690	Core-2/I-branching beta-1,6-N-acetylglucosaminyltransferase family protein
Smechr1100802	303.919	-5.02756	0.240961	-20.8646	1.12e-96	9.34e-96	AT4G39700	Heavy metal transport/detoxification superfamily protein
Smechr1000390	242.74	-4.47774	0.214661	-20.8596	1.25e-96	1.04e-95	AT2G15760	Protein of unknown function (DUF1645)
Smechr0302805	226.702	-4.77873	0.229245	-20.8455	1.67e-96	1.39e-95	AT3G29250	NAD(P)-binding Rossmann-fold superfamily protein
Smechr0302458	251.256	-3.36364	0.161745	-20.7959	4.71e-96	3.91e-95	AT3G17790	purple acid phosphatase 17
Smechr0202405	415.943	-4.9411	0.237623	-20.7938	4.92e-96	4.08e-95	AT3G25780	allene oxide cyclase 3
Smechr0801507	1941.09	-2.23258	0.107419	-20.7839	6.06e-96	5.02e-95	AT1G80840	WRKY DNA-binding protein 40
Smechr0400019	206.136	3.64439	0.175373	20.7808	6.46e-96	5.36e-95	AT3G61610	Galactose mutarotase-like superfamily protein
Smechr0201358	1266.27	-2.36076	0.113635	-20.775	7.29e-96	6.04e-95	AT5G46330	Leucine-rich receptor-like protein kinase family protein
Smechr0201177	256.557	-3.10947	0.149805	-20.7568	1.06e-95	8.79e-95	AT3G49340	Cysteine proteinases superfamily protein
Smechr1201942	497.42	2.17529	0.104808	20.755	1.11e-95	9.13e-95	AT4G29160	SNF7 family protein
Smechr0602375	495.262	2.14121	0.103218	20.7445	1.37e-95	1.13e-94	AT5G08130	basic helix-loop-helix (bHLH) DNA-binding superfamily protein
Smechr0202635	344.278	-2.59683	0.125273	-20.7293	1.88e-95	1.55e-94	AT4G37330	cytochrome P450, family 81, subfamily D, polypeptide 4
Smechr0601835	596.636	-2.04992	0.098974	-20.7117	2.72e-95	2.23e-94	AT3G57990	-
Smechr0202723	320.011	2.84605	0.137438	20.7079	2.94e-95	2.41e-94	AT3G50530	CDPK-related kinase
Smechr0401783	283.759	2.68761	0.129821	20.7023	3.3e-95	2.71e-94	AT3G18670	Ankyrin repeat family protein
Smechr0301885	660.085	6.31377	0.30501	20.7002	3.45e-95	2.83e-94	AT5G62230	ERECTA-like 1
Smechr0101810	374.047	-2.68031	0.129512	-20.6954	3.81e-95	3.13e-94	AT1G72310	RING/U-box superfamily protein
Smechr1000466	240.122	-5.04551	0.244184	-20.6627	7.5e-95	6.14e-94	AT2G42610	Protein of unknown function (DUF640)
Smechr0501098	395.197	-2.32052	0.112335	-20.6572	8.41e-95	6.88e-94	AT4G33470	histone deacetylase 14
Smechr0700065	569.272	2.44523	0.118443	20.6448	1.09e-94	8.9e-94	AT4G30710	Family of unknown function (DUF566)
Smechr0102675	206.988	-4.49479	0.218074	-20.6113	2.17e-94	1.77e-93	AT5G27930	Protein phosphatase 2C family protein
Smechr0200456	510.235	-2.07047	0.100508	-20.6	2.75e-94	2.24e-93	AT1G62390	Octicosapeptide/Phox/Bem1p (PB1) domain-containing protein / tetratricopeptide repeat (TPR)-containing protein
Smechr0700021	438.763	-7.62492	0.370409	-20.5851	3.73e-94	3.04e-93	AT2G04795	-
Smechr0402095	191.213	4.2608	0.207018	20.5817	4e-94	3.26e-93	AT2G22840	growth-regulating factor 1
Smechr0200920	403.902	2.22245	0.108004	20.5775	4.37e-94	3.55e-93	AT3G50520	Phosphoglycerate mutase family protein
Smechr0101291	235.509	3.64317	0.177113	20.5697	5.13e-94	4.17e-93	AT3G07960	Phosphatidylinositol-4-phosphate 5-kinase family protein
Smechr1002541	448.481	8.11878	0.394703	20.5694	5.16e-94	4.2e-93	AT2G36310	uridine-ribohydrolase 1
Smechr0201004	175.918	-4.20698	0.204573	-20.5646	5.69e-94	4.62e-93	AT5G15890	TRICHOME BIREFRINGENCE-LIKE 21
Smechr0200827	398.456	-2.36214	0.115172	-20.5096	1.77e-93	1.43e-92	AT5G38060	-
Smechr0101898	456.381	-3.34738	0.163214	-20.5092	1.78e-93	1.44e-92	AT2G31945	-
Smechr0200129	448.147	2.27928	0.111135	20.5092	1.78e-93	1.44e-92	AT1G30490	Homeobox-leucine zipper family protein / lipid-binding START domain-containing protein
Smechr0402544	440.62	2.0986	0.102355	20.5031	2.02e-93	1.63e-92	AT1G20540	Transducin/WD40 repeat-like superfamily protein
Smechr0100159	204.069	4.71024	0.229792	20.4978	2.25e-93	1.82e-92	AT4G34750	SAUR-like auxin-responsive protein family
Smechr0902252	559.209	-4.5632	0.222636	-20.4963	2.33e-93	1.88e-92	AT3G63380	ATPase E1-E2 type family protein / haloacid dehalogenase-like hydrolase family protein
Smechr0200327	187.765	4.62467	0.225659	20.4941	2.43e-93	1.96e-92	AT4G39330	cinnamyl alcohol dehydrogenase 9
Smechr0802001	243.849	3.40663	0.166338	20.4802	3.24e-93	2.61e-92	AT5G49530	SIN-like family protein
Smechr0902616	183.506	4.72715	0.230927	20.4703	3.96e-93	3.19e-92	-	-
Smechr0302825	427.26	-3.28357	0.160594	-20.4465	6.46e-93	5.2e-92	AT1G16770	-
Smechr0200704	262.043	3.66796	0.179521	20.432	8.69e-93	6.99e-92	-	-
Smechr0202906	378.393	-2.36373	0.115797	-20.4128	1.29e-92	1.03e-91	AT3G29185	Domain of unknown function (DUF3598)
Smechr0100671	229.636	3.02802	0.149019	20.3198	8.59e-92	6.87e-91	AT2G02850	plantacyanin
Smechr1102358	215.021	-5.04979	0.248692	-20.3054	1.15e-91	9.2e-91	AT3G50170	Plant protein of unknown function (DUF247)
Smechr0302993	257.468	2.73419	0.134681	20.3012	1.25e-91	1e-90	AT1G18650	plasmodesmata callose-binding protein 3
Smechr0702520	266.028	-3.05823	0.150691	-20.2947	1.43e-91	1.14e-90	AT1G51100	-
Smechr1102710	183.789	-4.88727	0.241098	-20.2708	2.33e-91	1.85e-90	AT3G19850	Phototropic-responsive NPH3 family protein
Smechr0400460	508.273	-2.00433	0.0989575	-20.2544	3.25e-91	2.58e-90	AT2G42220	Rhodanese/Cell cycle control phosphatase superfamily protein
Smechr0502543	305.175	-2.9709	0.146732	-20.2471	3.77e-91	3e-90	AT5G48380	BAK1-interacting receptor-like kinase 1
Smechr0100817	176.028	-5.32198	0.262858	-20.2466	3.81e-91	3.03e-90	AT2G02450	NAC domain containing protein 35
Smechr1100440	395.208	-2.08792	0.10319	-20.2338	4.93e-91	3.92e-90	AT3G20930	RNA-binding (RRM/RBD/RNP motifs) family protein
Smechr1000022	335.533	-3.37639	0.167	-20.2178	6.82e-91	5.41e-90	AT2G01340	-
Smechr0101295	179.295	4.32206	0.213909	20.2051	8.83e-91	7e-90	AT4G00870	basic helix-loop-helix (bHLH) DNA-binding superfamily protein
Smechr0800345	465.34	-2.10284	0.104075	-20.2051	8.83e-91	7e-90	AT5G45680	FK506-binding protein 13
Smechr0201072	228.182	3.66031	0.181327	20.1863	1.29e-90	1.02e-89	AT5G39785	Protein of unknown function (DUF1666)
Smechr0702080	354.761	2.28996	0.113468	20.1814	1.43e-90	1.13e-89	AT2G20650	RING/U-box superfamily protein
Smechr0302221	205.001	-4.22728	0.20948	-20.1798	1.47e-90	1.16e-89	AT4G27810	-
Smechr1102234	238.491	-3.34286	0.165723	-20.1714	1.75e-90	1.38e-89	AT4G31940	cytochrome P450, family 82, subfamily C, polypeptide 4
Smechr0101447	561.62	-2.03947	0.101117	-20.1693	1.82e-90	1.44e-89	AT1G33400	Tetratricopeptide repeat (TPR)-like superfamily protein
Smechr0802561	483.144	-3.46594	0.171984	-20.1527	2.55e-90	2.01e-89	AT4G00870	basic helix-loop-helix (bHLH) DNA-binding superfamily protein
Smechr0801517	302.028	-3.43623	0.170574	-20.1451	2.97e-90	2.34e-89	AT2G18660	plant natriuretic peptide A
Smechr0500641	247.835	-3.14927	0.156378	-20.1388	3.38e-90	2.66e-89	AT3G10405	-
Smechr0902586	18253.7	2.00674	0.0997365	20.1204	4.89e-90	3.85e-89	AT4G13940	S-adenosyl-L-homocysteine hydrolase
Smechr1201474	1007.23	-9.26265	0.460493	-20.1146	5.49e-90	4.32e-89	AT2G28710	C2H2-type zinc finger family protein
Smechr0603044	417.605	-2.13525	0.106235	-20.0993	7.48e-90	5.87e-89	AT3G25500	formin homology 1
Smechr0800261	408.867	2.3175	0.115496	20.0657	1.47e-89	1.15e-88	AT5G46910	Transcription factor jumonji (jmj) family protein / zinc finger (C5HC2 type) family protein
Smechr0302430	492.487	8.5067	0.424123	20.0572	1.75e-89	1.37e-88	AT4G35160	O-methyltransferase family protein
Smechr0101647	316.247	-5.64541	0.281558	-20.0506	1.99e-89	1.56e-88	AT3G60690	SAUR-like auxin-responsive protein family
Smechr1000329	182.255	5.01617	0.250218	20.0472	2.14e-89	1.67e-88	AT5G16990	Zinc-binding dehydrogenase family protein
Smechr1000011	425.138	-2.28808	0.114382	-20.0038	5.1e-89	3.97e-88	AT1G70940	Auxin efflux carrier family protein
Smechr0401577	366.667	-2.92297	0.146152	-19.9995	5.56e-89	4.33e-88	AT3G18690	MAP kinase substrate 1
Smechr0800456	343.834	-5.59509	0.27998	-19.9839	7.61e-89	5.92e-88	AT4G28460	-
Smechr1201889	2480.46	11.8016	0.590565	19.9836	7.65e-89	5.94e-88	AT2G28315	Nucleotide/sugar transporter family protein
Smechr0900719	426.775	2.13236	0.106889	19.9493	1.52e-88	1.18e-87	AT5G01450	RING/U-box superfamily protein
Smechr0201610	341.09	-2.83688	0.142226	-19.9463	1.62e-88	1.25e-87	AT1G14130	2-oxoglutarate (2OG) and Fe(II)-dependent oxygenase superfamily protein
Smechr0802309	536.269	-2.19356	0.109978	-19.9454	1.64e-88	1.27e-87	AT5G52060	BCL-2-associated athanogene 1
Smechr0302778	254.486	-3.77345	0.189204	-19.9438	1.7e-88	1.31e-87	AT3G14300	pectinesterase family protein
Smechr0801183	176.933	4.51659	0.22662	19.9302	2.23e-88	1.72e-87	AT2G26180	IQ-domain 6
Smechr1001673	218.914	-6.40446	0.321817	-19.9009	4e-88	3.09e-87	AT3G54050	high cyclic electron flow 1
Smechr0603191	236.095	-3.09252	0.155437	-19.8956	4.44e-88	3.43e-87	AT4G03150	-
Smechr0201781	1136.52	-9.60948	0.483722	-19.8657	8.06e-88	6.21e-87	-	-
Smechr0901845	307.765	2.4739	0.124578	19.8582	9.36e-88	7.2e-87	AT3G04610	RNA-binding KH domain-containing protein
Smechr1000135	297.457	-2.77763	0.139885	-19.8566	9.66e-88	7.43e-87	AT1G16630	-
Smechr0900322	282.12	2.87789	0.145003	19.8472	1.17e-87	8.96e-87	AT3G45850	P-loop containing nucleoside triphosphate hydrolases superfamily protein
Smechr0602261	241.595	-5.77837	0.291177	-19.8449	1.22e-87	9.37e-87	AT1G49390	2-oxoglutarate (2OG) and Fe(II)-dependent oxygenase superfamily protein
Smechr0500705	393.965	-2.1124	0.106461	-19.8419	1.29e-87	9.94e-87	AT5G36120	cofactor assembly, complex C (B6F)
Smechr0302319	194.09	-3.80994	0.192112	-19.8318	1.58e-87	1.21e-86	AT5G24660	response to low sulfur 2
Smechr0301955	332.789	-3.52422	0.1778	-19.8212	1.95e-87	1.5e-86	AT3G61060	phloem protein 2-A13
Smechr1102402	339.686	-3.71964	0.187736	-19.8132	2.29e-87	1.76e-86	AT5G08240	-
Smechr0303301	494.426	2.12017	0.107011	19.8127	2.31e-87	1.77e-86	AT3G18000	S-adenosyl-L-methionine-dependent methyltransferases superfamily protein
Smechr0400132	206.265	-3.21636	0.162465	-19.7972	3.15e-87	2.41e-86	AT3G13110	serine acetyltransferase 2;2
Smechr0902313	268.987	-2.55004	0.128812	-19.7967	3.18e-87	2.43e-86	AT5G43580	Serine protease inhibitor, potato inhibitor I-type family protein
Smechr0700132	270.554	2.68795	0.135795	19.7943	3.34e-87	2.55e-86	AT2G07690	Minichromosome maintenance (MCM2/3/5) family protein
Smechr0101014	431.13	-2.14867	0.108587	-19.7875	3.81e-87	2.91e-86	AT1G47980	-
Smechr0303023	1092.62	-3.41516	0.172623	-19.784	4.09e-87	3.12e-86	AT1G74360	Leucine-rich repeat protein kinase family protein
Smechr0900347	222.304	-4.88428	0.246964	-19.7773	4.67e-87	3.56e-86	AT3G09520	exocyst subunit exo70 family protein H4
Smechr0103736	246.955	-6.76621	0.343022	-19.7253	1.31e-86	9.95e-86	AT5G48050	-
Smechr0900234	176.692	4.96119	0.251644	19.7151	1.6e-86	1.22e-85	AT3G53420	plasma membrane intrinsic protein 2A
Smechr1001808	373.643	2.57927	0.130986	19.6913	2.56e-86	1.94e-85	AT3G08640	Protein of unknown function (DUF3411)
Smechr0202404	565.671	-6.12363	0.311005	-19.6898	2.64e-86	2e-85	AT3G25780	allene oxide cyclase 3
Smechr0702106	405.888	8.07894	0.410514	19.6801	3.2e-86	2.42e-85	AT4G28500	NAC domain containing protein 73
Smechr1201453	219.513	-3.00767	0.152852	-19.6771	3.39e-86	2.57e-85	AT5G59750	DHBP synthase RibB-like alpha/beta domain;GTP cyclohydrolase II
Smechr0101726	614.571	-2.32816	0.118487	-19.6491	5.89e-86	4.46e-85	AT5G47740	Adenine nucleotide alpha hydrolases-like superfamily protein
Smechr0302163	243.49	3.38806	0.172452	19.6464	6.2e-86	4.7e-85	AT5G24120	sigma factor E
Smechr0302583	215.984	3.07345	0.156636	19.6216	1.01e-85	7.64e-85	AT5G50335	-
Smechr0200984	199.851	3.72222	0.189706	19.621	1.02e-85	7.74e-85	AT4G36870	BEL1-like homeodomain 2
SmeSca00072	265.685	-2.55129	0.130251	-19.5875	1.98e-85	1.49e-84	AT1G68360	C2H2 and C2HC zinc fingers superfamily protein
Smechr0400192	288.297	-2.89284	0.147719	-19.5834	2.14e-85	1.62e-84	AT4G27280	Calcium-binding EF-hand family protein
Smechr1001654	253.46	-6.5827	0.336303	-19.5737	2.59e-85	1.95e-84	AT5G02030	POX (plant homeobox) family protein
Smechr0201439	285.706	-2.74579	0.14052	-19.5403	4.99e-85	3.76e-84	AT2G01860	Tetratricopeptide repeat (TPR)-like superfamily protein
Smechr0402174	214.501	-4.48923	0.229829	-19.5329	5.77e-85	4.34e-84	AT5G10610	cytochrome P450, family 81, subfamily K, polypeptide 1
Smechr0104160	299.039	-3.53765	0.181207	-19.5227	7.04e-85	5.29e-84	AT5G60900	receptor-like protein kinase 1
Smechr0500283	273.148	7.11669	0.364838	19.5064	9.69e-85	7.27e-84	AT2G40320	TRICHOME BIREFRINGENCE-LIKE 33
Smechr0702740	403.841	-2.26344	0.116111	-19.4937	1.24e-84	9.3e-84	AT1G79080	Pentatricopeptide repeat (PPR) superfamily protein
Smechr0302936	623.341	-3.18369	0.163333	-19.492	1.28e-84	9.62e-84	AT3G25540	TRAM, LAG1 and CLN8 (TLC) lipid-sensing domain containing protein
Smechr0500330	240.952	3.78167	0.19429	19.4641	2.21e-84	1.66e-83	AT5G05840	Protein of unknown function (DUF620)
Smechr0200167	174.882	4.08917	0.210174	19.4562	2.58e-84	1.93e-83	AT5G01010	-
Smechr0303510	236.13	-3.50162	0.180125	-19.44	3.54e-84	2.64e-83	AT5G11590	Integrase-type DNA-binding superfamily protein
Smechr1100717	222.254	-5.97448	0.307474	-19.4308	4.23e-84	3.16e-83	AT4G39490	cytochrome P450, family 96, subfamily A, polypeptide 10
Smechr0600345	310.741	-2.70128	0.139024	-19.4304	4.27e-84	3.19e-83	AT5G02380	metallothionein 2B
Smechr1102741	193.414	-3.38199	0.174297	-19.4036	7.2e-84	5.37e-83	AT3G55040	glutathione transferase lambda 2
Smechr1002575	392.191	2.33045	0.12011	19.4026	7.33e-84	5.46e-83	AT3G11600	-
Smechr0802431	293.887	2.76519	0.142718	19.3752	1.25e-83	9.29e-83	AT1G64110	P-loop containing nucleoside triphosphate hydrolases superfamily protein
Smechr0401869	232.068	-4.13671	0.213554	-19.3708	1.36e-83	1.01e-82	AT4G08850	Leucine-rich repeat receptor-like protein kinase family protein
Smechr0303285	540.826	-2.33086	0.120359	-19.3659	1.5e-83	1.11e-82	AT3G17860	jasmonate-zim-domain protein 3
Smechr0100581	173.962	3.79031	0.19591	19.3472	2.15e-83	1.6e-82	AT2G14050	minichromosome maintenance 9
Smechr0501099	405.416	-2.13577	0.110399	-19.3459	2.21e-83	1.64e-82	AT5G24000	Protein of unknown function (DUF819)
Smechr0400034	901.127	9.92253	0.513217	19.334	2.78e-83	2.06e-82	AT3G61750	Cytochrome b561/ferric reductase transmembrane with DOMON related domain
Smechr0701889	292.177	-2.80586	0.145142	-19.3318	2.9e-83	2.15e-82	AT1G76160	SKU5 similar 5
Smechr0900235	188.499	3.67109	0.189966	19.325	3.31e-83	2.45e-82	AT3G53420	plasma membrane intrinsic protein 2A
Smechr0500270	243.97	2.63428	0.136478	19.3018	5.18e-83	3.83e-82	AT5G22900	cation/H+ exchanger 3
Smechr1100327	270.346	-2.65995	0.137871	-19.293	6.15e-83	4.54e-82	AT3G05410	Photosystem II reaction center PsbP family protein
Smechr0104130	366.637	-2.46749	0.127933	-19.2873	6.86e-83	5.07e-82	AT3G11760	-
Smechr1100557	2143.99	-8.42758	0.437367	-19.2689	9.8e-83	7.23e-82	AT5G37490	ARM repeat superfamily protein
Smechr0502525	992.509	-3.18261	0.165242	-19.2603	1.16e-82	8.52e-82	AT1G24020	MLP-like protein 423
Smechr0202687	187.374	-4.1496	0.215494	-19.2563	1.25e-82	9.21e-82	AT1G45207	Remorin family protein
Smechr1100200	467.101	-2.34972	0.122086	-19.2464	1.51e-82	1.12e-81	AT1G03670	ankyrin repeat family protein
Smechr0902189	419.938	-3.73377	0.194035	-19.2427	1.62e-82	1.2e-81	AT2G32030	Acyl-CoA N-acyltransferases (NAT) superfamily protein
Smechr1000137	412.896	-2.45995	0.127888	-19.2352	1.88e-82	1.38e-81	AT4G30980	LJRHL1-like 2
Smechr0802491	376.521	-2.76042	0.143799	-19.1964	3.97e-82	2.91e-81	AT1G64405	-
Smechr1100060	194.489	6.01577	0.313394	19.1956	4.03e-82	2.96e-81	AT5G47635	Pollen Ole e 1 allergen and extensin family protein
Smechr0201771	349.757	2.71881	0.141676	19.1903	4.46e-82	3.27e-81	AT1G11125	-
Smechr1002604	777.321	3.02517	0.157747	19.1774	5.72e-82	4.19e-81	AT3G05690	nuclear factor Y, subunit A2
Smechr0501407	206.495	3.77422	0.196967	19.1617	7.73e-82	5.66e-81	AT4G18975	Pentatricopeptide repeat (PPR) superfamily protein
Smechr0500306	182.35	-4.07997	0.213056	-19.1497	9.73e-82	7.11e-81	AT5G58900	Homeodomain-like transcriptional regulator
Smechr0302781	371.103	-2.28256	0.119214	-19.1468	1.03e-81	7.53e-81	AT1G74510	Galactose oxidase/kelch repeat superfamily protein
Smechr0700623	209.618	3.18703	0.166591	19.1309	1.4e-81	1.02e-80	AT2G24490	replicon protein A2
Smechr0500311	188.807	-5.38674	0.2816	-19.1291	1.45e-81	1.06e-80	AT2G39980	HXXXD-type acyl-transferase family protein
Smechr0402045	197.027	-4.14998	0.217238	-19.1034	2.37e-81	1.73e-80	AT5G49630	amino acid permease 6
Smechr0603011	302.582	-2.51939	0.131932	-19.0961	2.72e-81	1.98e-80	AT5G58350	with no lysine (K) kinase 4
Smechr1101803	317.046	-4.03691	0.211576	-19.0802	3.69e-81	2.68e-80	AT1G69490	NAC-like, activated by AP3/PI
Smechr0300058	213.721	3.24961	0.17034	19.0772	3.91e-81	2.84e-80	AT1G05450	Bifunctional inhibitor/lipid-transfer protein/seed storage 2S albumin superfamily protein
Smechr1100300	158.122	-3.79555	0.198999	-19.0733	4.21e-81	3.06e-80	AT5G16250	-
Smechr0201030	167.147	-3.67027	0.192639	-19.0525	6.26e-81	4.55e-80	AT5G39210	chlororespiratory reduction 7
Smechr0700542	400.275	2.03652	0.107031	19.0273	1.01e-80	7.35e-80	AT3G10700	galacturonic acid kinase
Smechr0601162	341.573	2.0363	0.107071	19.0181	1.21e-80	8.75e-80	AT3G14172	-
Smechr0500817	423.831	-4.20076	0.221127	-18.997	1.81e-80	1.31e-79	AT3G59080	Eukaryotic aspartyl protease family protein
Smechr0601870	276.22	-2.66752	0.140422	-18.9965	1.82e-80	1.32e-79	AT5G66520	Tetratricopeptide repeat (TPR)-like superfamily protein
Smechr0400942	389.095	-2.11759	0.111495	-18.9927	1.96e-80	1.42e-79	AT1G32450	nitrate transporter 1.5
Smechr0401641	294.043	-2.33196	0.122799	-18.99	2.06e-80	1.49e-79	AT2G31840	Thioredoxin superfamily protein
Smechr0402599	387.581	-2.12228	0.111834	-18.977	2.64e-80	1.91e-79	AT1G20925	Auxin efflux carrier family protein
Smechr0601674	405.643	2.00538	0.105723	18.9682	3.12e-80	2.26e-79	AT1G21390	embryo defective 2170
Smechr1201408	179.584	4.05781	0.214311	18.9342	5.96e-80	4.3e-79	AT2G28790	Pathogenesis-related thaumatin superfamily protein
Smechr0602708	321.855	-3.034	0.160414	-18.9135	8.83e-80	6.35e-79	AT2G27180	-
Smechr0301728	257.73	2.68893	0.142211	18.908	9.79e-80	7.04e-79	AT5G07620	Protein kinase superfamily protein
Smechr0300923	208.964	-6.65291	0.351976	-18.9016	1.11e-79	7.95e-79	AT5G40460	-
Smechr0801837	910.379	-2.34441	0.124058	-18.8978	1.19e-79	8.55e-79	AT5G45380	solute:sodium symporters;urea transmembrane transporters
Smechr0500339	203.351	6.3847	0.338473	18.8632	2.29e-79	1.64e-78	AT3G55580	Regulator of chromosome condensation (RCC1) family protein
Smechr1201858	279.892	-6.40161	0.339445	-18.859	2.48e-79	1.78e-78	AT3G45260	C2H2-like zinc finger protein
Smechr0602698	249.108	7.10163	0.376951	18.8397	3.57e-79	2.56e-78	AT5G20950	Glycosyl hydrolase family protein
Smechr0203158	280.885	7.29596	0.387427	18.8318	4.14e-79	2.97e-78	AT3G27200	Cupredoxin superfamily protein
Smechr0901980	336.524	-2.34274	0.124493	-18.8183	5.35e-79	3.82e-78	AT4G02940	oxidoreductase, 2OG-Fe(II) oxygenase family protein
Smechr0100982	437.682	2.02208	0.10746	18.817	5.48e-79	3.92e-78	AT5G27860	-
Smechr0802420	198.622	-3.45635	0.184147	-18.7696	1.34e-78	9.55e-78	AT4G09740	glycosyl hydrolase 9B14
Smechr0702206	241.277	-3.51851	0.187529	-18.7625	1.53e-78	1.09e-77	AT3G57030	Calcium-dependent phosphotriesterase superfamily protein
Smechr1201741	400.475	2.20953	0.117784	18.7592	1.63e-78	1.16e-77	AT1G08260	DNA polymerase epsilon catalytic subunit
Smechr0400368	480.16	-2.53777	0.135427	-18.7391	2.38e-78	1.69e-77	AT4G20970	basic helix-loop-helix (bHLH) DNA-binding superfamily protein
Smechr0302911	296.012	-4.26049	0.227474	-18.7296	2.84e-78	2.02e-77	AT1G23710	Protein of unknown function (DUF1645)
Smechr0301026	202.398	-2.84754	0.152098	-18.7217	3.3e-78	2.34e-77	AT1G70760	inorganic carbon transport protein-related
Smechr0702246	411.655	2.13597	0.114204	18.703	4.68e-78	3.32e-77	AT1G06490	glucan synthase-like 7
Smechr0200434	2560.59	-2.80854	0.150189	-18.7	4.95e-78	3.51e-77	AT1G62300	WRKY family transcription factor
Smechr0400809	152.25	-4.16015	0.222478	-18.6992	5.03e-78	3.56e-77	AT4G31940	cytochrome P450, family 82, subfamily C, polypeptide 4
Smechr0202252	276.805	-2.5138	0.134479	-18.6928	5.67e-78	4.01e-77	AT2G17972	-
Smechr0100894	364.925	2.26432	0.12124	18.6764	7.71e-78	5.46e-77	AT2G47180	galactinol synthase 1
Smechr0801893	436.789	-2.14904	0.115074	-18.6753	7.87e-78	5.57e-77	AT1G32160	Protein of unknown function (DUF760)
Smechr0502046	162.653	5.47801	0.294221	18.6187	2.27e-77	1.6e-76	AT2G07240	cysteine-type peptidases;cysteine-type peptidases
Smechr0401207	325.252	-2.41717	0.129863	-18.6132	2.51e-77	1.77e-76	AT5G36930	Disease resistance protein (TIR-NBS-LRR class) family
Smechr0602249	354.081	-6.73723	0.36244	-18.5885	3.98e-77	2.8e-76	AT3G15760	-
Smechr1101786	176.525	3.80096	0.204527	18.5841	4.32e-77	3.04e-76	AT1G26945	basic helix-loop-helix (bHLH) DNA-binding superfamily protein
Smechr0601490	277.663	2.69394	0.145106	18.5653	6.13e-77	4.31e-76	AT1G04360	RING/U-box superfamily protein
Smechr0302819	345.648	-2.30926	0.124452	-18.5555	7.36e-77	5.17e-76	AT2G47140	NAD(P)-binding Rossmann-fold superfamily protein
Smechr0201533	153.787	-4.01668	0.216532	-18.5501	8.14e-77	5.71e-76	AT1G73380	-
Smechr0600525	164.812	-3.86172	0.208221	-18.5463	8.74e-77	6.14e-76	AT1G68570	Major facilitator superfamily protein
Smechr0902506	210.365	2.8498	0.153745	18.5359	1.06e-76	7.43e-76	AT1G04730	P-loop containing nucleoside triphosphate hydrolases superfamily protein
Smechr0802224	315.16	-2.39007	0.129118	-18.5107	1.69e-76	1.18e-75	AT4G12320	cytochrome P450, family 706, subfamily A, polypeptide 6
Smechr0900150	525.851	2.17949	0.117831	18.4968	2.19e-76	1.53e-75	AT3G10040	sequence-specific DNA binding transcription factors
Smechr0801642	465.955	-2.07077	0.111971	-18.4938	2.32e-76	1.62e-75	AT5G10770	Eukaryotic aspartyl protease family protein
Smechr1001215	351.87	2.54909	0.138102	18.4581	4.49e-76	3.13e-75	AT5G66470	RNA binding;GTP binding
Smechr0900283	179.9	3.51642	0.190664	18.443	5.94e-76	4.14e-75	AT5G03040	IQ-domain 2
Smechr0902213	402.977	-2.28313	0.12394	-18.4212	8.87e-76	6.17e-75	AT3G22690	-
Smechr1200143	361.807	2.07639	0.112851	18.3994	1.33e-75	9.23e-75	AT4G29310	Protein of unknown function (DUF1005)
Smechr1201674	1892.58	-6.51498	0.3541	-18.3987	1.35e-75	9.35e-75	AT3G11840	plant U-box 24
Smechr0100509	967.033	-2.10032	0.114343	-18.3687	2.34e-75	1.62e-74	AT1G09970	Leucine-rich receptor-like protein kinase family protein
Smechr0900331	169.515	-3.48047	0.189665	-18.3506	3.26e-75	2.26e-74	AT2G39350	ABC-2 type transporter family protein
Smechr0302753	172.58	-4.17492	0.227576	-18.3452	3.61e-75	2.5e-74	AT5G55540	tornado 1
Smechr0202472	260.798	-4.33914	0.236661	-18.3348	4.37e-75	3.02e-74	AT2G47485	-
Smechr0801865	206.758	-4.84457	0.264629	-18.3071	7.27e-75	5.03e-74	AT1G31880	DZC (Disease resistance/zinc finger/chromosome condensation-like region) domain containing protein
Smechr0500786	354.747	-2.86149	0.156585	-18.2744	1.32e-74	9.13e-74	AT5G55560	Protein kinase superfamily protein
Smechr1102777	551.005	-2.01811	0.110504	-18.2628	1.64e-74	1.13e-73	AT1G08640	Chloroplast J-like domain 1
Smechr0303198	292.092	-2.60813	0.142864	-18.256	1.85e-74	1.28e-73	AT5G15650	reversibly glycosylated polypeptide 2
Smechr1001446	522.501	-2.34817	0.12864	-18.2539	1.93e-74	1.33e-73	AT3G08720	serine/threonine protein kinase 2
Smechr1100254	160.819	4.6379	0.25427	18.24	2.48e-74	1.71e-73	AT1G17840	white-brown complex homolog protein 11
Smechr1101627	541.196	-3.85989	0.211621	-18.2396	2.5e-74	1.72e-73	AT4G15760	monooxygenase 1
Smechr0302220	255.9	-2.41601	0.132468	-18.2384	2.56e-74	1.76e-73	AT5G53020	Ribonuclease P protein subunit P38-related
Smechr0101098	2351.08	-4.42302	0.242613	-18.2308	2.94e-74	2.02e-73	AT3G05170	Phosphoglycerate mutase family protein
Smechr0701408	149.664	-3.99741	0.219392	-18.2203	3.56e-74	2.44e-73	AT1G17400	-
Smechr0301658	216.357	6.3712	0.350032	18.2018	5e-74	3.42e-73	AT3G48180	-
Smechr0401963	378.798	2.04146	0.112191	18.1963	5.52e-74	3.77e-73	AT4G24580	Rho GTPase activation protein (RhoGAP) with PH domain
Smechr0602337	152.999	-5.13377	0.282302	-18.1854	6.74e-74	4.61e-73	AT3G18050	-
Smechr0800015	432.664	-2.24384	0.123407	-18.1825	7.11e-74	4.86e-73	AT4G35470	plant intracellular ras group-related LRR 4
Smechr0600137	399.584	-2.2255	0.122406	-18.1812	7.27e-74	4.97e-73	AT1G09900	Pentatricopeptide repeat (PPR-like) superfamily protein
Smechr0203149	267.936	2.50074	0.137605	18.1734	8.39e-74	5.73e-73	AT5G14020	Endosomal targeting BRO1-like domain-containing protein
Smechr0301898	152.852	3.58201	0.197306	18.1546	1.18e-73	8.06e-73	AT5G51750	subtilase 1.3
Smechr0900980	207.718	-6.90335	0.380405	-18.1474	1.35e-73	9.18e-73	AT1G70820	phosphoglucomutase, putative / glucose phosphomutase, putative
Smechr0702651	208.3	2.93173	0.161688	18.132	1.78e-73	1.21e-72	AT1G55900	Haloacid dehalogenase-like hydrolase (HAD) superfamily protein
Smechr1101768	163.338	-4.41252	0.24343	-18.1264	1.97e-73	1.34e-72	AT1G70680	Caleosin-related family protein
Smechr0202473	789.579	9.93754	0.548987	18.1016	3.1e-73	2.1e-72	AT1G66810	Zinc finger C-x8-C-x5-C-x3-H type family protein
Smechr0402527	172.92	3.3376	0.184406	18.0992	3.23e-73	2.19e-72	AT1G76140	Prolyl oligopeptidase family protein
Smechr0502536	236.974	-2.45145	0.135479	-18.0946	3.52e-73	2.38e-72	AT1G05675	UDP-Glycosyltransferase superfamily protein
Smechr0900168	300.555	-2.25327	0.12456	-18.0898	3.83e-73	2.6e-72	AT5G03555	permease, cytosine/purines, uracil, thiamine, allantoin family protein
Smechr0100086	362.364	2.24084	0.123936	18.0806	4.53e-73	3.07e-72	AT2G16750	Protein kinase protein with adenine nucleotide alpha hydrolases-like domain
Smechr0202502	175.507	-3.74236	0.207165	-18.0647	6.05e-73	4.09e-72	AT1G66480	plastid movement impaired 2
Smechr0102064	234.872	-3.04809	0.168874	-18.0495	7.96e-73	5.38e-72	AT3G51990	Protein kinase superfamily protein
Smechr0902646	254.101	2.55388	0.141502	18.0483	8.13e-73	5.5e-72	AT3G61040	cytochrome P450, family 76, subfamily C, polypeptide 7
Smechr0101808	239.716	-2.54529	0.141153	-18.0321	1.09e-72	7.37e-72	AT3G20230	Ribosomal L18p/L5e family protein
Smechr0502437	240.335	-2.37812	0.131918	-18.0273	1.19e-72	8.03e-72	AT1G76450	Photosystem II reaction center PsbP family protein
Smechr1201723	247.861	2.45548	0.136244	18.0227	1.29e-72	8.72e-72	AT3G52740	-
Smechr0900502	384.332	-2.12501	0.117921	-18.0206	1.34e-72	9.05e-72	AT2G37920	copper ion transmembrane transporters
Smechr0602842	338.92	-4.50703	0.250428	-17.9973	2.04e-72	1.38e-71	AT5G60200	TARGET OF MONOPTEROS 6
Smechr0602838	261.308	-2.75586	0.153215	-17.9869	2.47e-72	1.66e-71	AT1G07900	LOB domain-containing protein 1
Smechr1200293	190.729	-3.01514	0.167652	-17.9845	2.58e-72	1.73e-71	AT4G35240	Protein of unknown function (DUF630 and DUF632)
Smechr0900416	273.258	2.37341	0.132033	17.9759	3.01e-72	2.02e-71	AT2G37610	-
Smechr1002563	569.34	-2.09933	0.116953	-17.9502	4.78e-72	3.21e-71	AT2G36090	F-box family protein
Smechr1000071	190.8	-4.1229	0.230339	-17.8993	1.19e-71	8e-71	AT3G02600	lipid phosphate phosphatase 3
Smechr1002694	1109.25	-3.30293	0.184569	-17.8954	1.28e-71	8.58e-71	AT3G55290	NAD(P)-binding Rossmann-fold superfamily protein
Smechr1201880	254.505	-2.60775	0.145748	-17.8921	1.36e-71	9.1e-71	AT3G45210	Protein of unknown function, DUF584
Smechr1001695	237.393	-2.57647	0.14401	-17.8908	1.39e-71	9.3e-71	AT3G08920	Rhodanese/Cell cycle control phosphatase superfamily protein
Smechr0300403	134.49	-3.76959	0.21095	-17.8696	2.04e-71	1.36e-70	AT5G65700	Leucine-rich receptor-like protein kinase family protein
Smechr0401570	166.838	-4.47102	0.250215	-17.8688	2.07e-71	1.38e-70	AT3G21260	Glycolipid transfer protein (GLTP) family protein
Smechr0500909	149.304	4.11935	0.230606	17.8632	2.28e-71	1.52e-70	AT2G06025	Acyl-CoA N-acyltransferases (NAT) superfamily protein
Smechr0303568	221.403	3.02006	0.169073	17.8624	2.31e-71	1.54e-70	AT1G73020	-
Smechr0400180	171.462	-3.31176	0.185877	-17.8169	5.22e-71	3.48e-70	AT3G01440	PsbQ-like 1
Smechr0300499	185.772	-3.38856	0.19024	-17.8121	5.7e-71	3.79e-70	AT3G19150	KIP-related protein 6
Smechr0100018	200.071	-3.06896	0.172325	-17.8092	6e-71	3.99e-70	AT4G35270	Plant regulator RWP-RK family protein
Smechr0802172	271.79	2.43549	0.136866	17.7947	7.77e-71	5.17e-70	AT4G25200	mitochondrion-localized small heat shock protein 23.6
Smechr0800282	220.136	-2.69822	0.151681	-17.7888	8.63e-71	5.74e-70	AT4G31310	AIG2-like (avirulence induced gene) family protein
Smechr0702535	163.747	4.00206	0.225017	17.7856	9.14e-71	6.07e-70	AT4G27070	tryptophan synthase beta-subunit 2
Smechr1102558	154.519	-3.55697	0.200082	-17.7776	1.05e-70	7e-70	AT4G16380	Heavy metal transport/detoxification superfamily protein
[truncated: 2,875 more rows]

## Sheet: Supplementary Table S3
Supplementary Table S3. List of identified DEGs in prickleless epidermis vs. matured prickles comparison
Gene_ID	baseMean	log2FoldChange	lfcSE	stat	pvalue	padj	Best hit of Arabidopsis gene id	Gene name
Smechr0100124	6703.18	-2.71728	0.0530043	-51.2653	0	0	AT4G38770	proline-rich protein 4
Smechr0100129	1405.87	-3.05517	0.0783355	-39.0011	0	0	AT2G21180	-
Smechr0100206	10610.4	-3.48413	0.0315313	-110.497	0	0	AT4G36360	beta-galactosidase 3
Smechr0100217	2102.05	-2.01215	0.0519785	-38.7111	0	0	AT4G34590	G-box binding factor 6
Smechr0100235	2595.35	2.01799	0.0422875	47.7208	0	0	AT2G21620	Adenine nucleotide alpha hydrolases-like superfamily protein
Smechr0100285	1992.29	-3.14861	0.0704067	-44.7203	0	0	AT1G49430	long-chain acyl-CoA synthetase 2
Smechr0100299	3865	-2.92553	0.0386093	-75.7728	0	0	-	-
Smechr0100341	1100.41	-3.1836	0.073307	-43.4283	0	0	AT2G35780	serine carboxypeptidase-like 26
Smechr0100390	12320.9	2.63373	0.0324527	81.1561	0	0	AT4G34050	S-adenosyl-L-methionine-dependent methyltransferases superfamily protein
Smechr0100413	1351.68	-2.67654	0.0641503	-41.7229	0	0	AT4G34190	stress enhanced protein 1
Smechr0100482	1468.88	-2.81709	0.0629003	-44.7866	0	0	AT3G04720	pathogenesis-related 4
Smechr0100509	967.033	2.90749	0.0709672	40.9695	0	0	AT1G09970	Leucine-rich receptor-like protein kinase family protein
Smechr0100510	3684.07	-2.77726	0.042571	-65.2384	0	0	AT2G22780	peroxisomal NAD-malate dehydrogenase 1
Smechr0100591	1090.6	2.62964	0.0685677	38.351	0	0	AT5G64250	Aldolase-type TIM barrel family protein
Smechr0100697	2262.9	2.17898	0.0511146	42.6293	0	0	AT4G27640	ARM repeat superfamily protein
Smechr0100737	2262.12	2.27147	0.0528227	43.0018	0	0	AT5G49950	alpha/beta-Hydrolases superfamily protein
Smechr0100776	3356.64	2.03871	0.0437009	46.6513	0	0	AT4G10040	cytochrome c-2
Smechr0100974	2280.81	4.10209	0.0609531	67.2991	0	0	AT1G09155	phloem protein 2-B15
Smechr0101005	6944.68	2.20034	0.0278533	78.9975	0	0	AT3G05500	Rubber elongation factor protein (REF)
Smechr0101009	5770.01	-3.03277	0.0322555	-94.0232	0	0	AT5G13870	xyloglucan endotransglucosylase/hydrolase 5
Smechr0101092	1053.54	-3.33049	0.0772195	-43.1302	0	0	AT1G54780	thylakoid lumen 18.3 kDa protein
Smechr0101099	1694.76	2.47943	0.0596392	41.5738	0	0	AT3G05170	Phosphoglycerate mutase family protein
Smechr0101190	5673.62	2.72678	0.0338046	80.6631	0	0	AT2G38750	annexin 4
Smechr0101195	3826.65	-2.7862	0.0415156	-67.1123	0	0	AT3G04790	Ribose 5-phosphate isomerase, type A protein
Smechr0101199	2224.6	2.07508	0.047584	43.6088	0	0	AT1G60690	NAD(P)-linked oxidoreductase superfamily protein
Smechr0101233	647.174	-4.3396	0.11495	-37.752	0	0	AT3G03770	Leucine-rich repeat protein kinase family protein
Smechr0101264	6413.07	4.58348	0.0446326	102.693	0	0	AT2G40890	cytochrome P450, family 98, subfamily A, polypeptide 3
Smechr0101344	1431.69	-2.66529	0.0601548	-44.3073	0	0	AT1G01320	Tetratricopeptide repeat (TPR)-like superfamily protein
Smechr0101393	2511.7	-2.34953	0.0466729	-50.3404	0	0	AT4G01150	-
Smechr0101474	3798.92	-3.34344	0.0626722	-53.348	0	0	AT1G01610	glycerol-3-phosphate acyltransferase 4
Smechr0101837	3253.67	2.16176	0.042408	50.9752	0	0	AT1G32170	xyloglucan endotransglucosylase/hydrolase 30
Smechr0101883	2986.27	-2.18702	0.0435069	-50.2682	0	0	AT1G55360	Protein of Unknown Function (DUF239)
Smechr0101951	2963.91	2.8682	0.0500323	57.327	0	0	AT2G42280	basic helix-loop-helix (bHLH) DNA-binding superfamily protein
Smechr0101954	3790.97	-2.78413	0.043197	-64.452	0	0	AT3G20820	Leucine-rich repeat (LRR) family protein
Smechr0102022	3031.86	2.37606	0.0388919	61.0939	0	0	AT5G13700	polyamine oxidase 1
Smechr0102035	1730.46	-3.46721	0.0593382	-58.4314	0	0	AT5G13720	Uncharacterised protein family (UPF0114)
Smechr0102039	3851.79	-2.15327	0.0402806	-53.4568	0	0	AT3G63490	Ribosomal protein L1p/L10e family
Smechr0102043	1170.07	-3.15491	0.0719189	-43.8676	0	0	AT5G67090	Subtilisin-like serine endopeptidase family protein
Smechr0102199	3865.52	-2.97477	0.0382322	-77.808	0	0	AT3G62410	CP12 domain-containing protein 2
Smechr0102248	2397.12	2.09097	0.0443472	47.15	0	0	AT5G22000	RING-H2 group F2A
Smechr0102320	5434.73	-2.39782	0.0324252	-73.9493	0	0	AT5G35630	glutamine synthetase 2
Smechr0102436	3234.47	2.89431	0.0450598	64.2328	0	0	AT3G06350	dehydroquinate dehydratase, putative / shikimate dehydrogenase, putative
Smechr0102579	2581.05	2.94534	0.04999	58.9185	0	0	AT5G27760	Hypoxia-responsive family protein
Smechr0102608	1005.7	2.86012	0.0718049	39.8318	0	0	AT4G15780	vesicle-associated membrane protein 724
Smechr0102661	1069.29	-5.07474	0.106843	-47.4973	0	0	AT3G16770	ethylene-responsive element binding protein
Smechr0102906	2195.13	-2.19062	0.047398	-46.2176	0	0	AT5G30510	ribosomal protein S1
Smechr0102961	3126.45	2.43567	0.0631594	38.5639	0	0	AT1G30820	CTP synthase family protein
Smechr0104012	735.125	4.10681	0.103236	39.7808	0	0	AT5G17330	glutamate decarboxylase
Smechr0104123	1288.92	2.83802	0.0635885	44.631	0	0	AT3G11820	syntaxin of plants 121
Smechr0104161	6136.91	2.90221	0.0339976	85.3652	0	0	AT1G52820	2-oxoglutarate (2OG) and Fe(II)-dependent oxygenase superfamily protein
Smechr0104167	999.717	-5.39728	0.118714	-45.4647	0	0	AT3G45140	lipoxygenase 2
Smechr0104188	4735.7	-4.74703	0.0468094	-101.412	0	0	AT5G06720	peroxidase 2
Smechr0104189	6729.4	-2.1895	0.035559	-61.5736	0	0	AT1G50480	10-formyltetrahydrofolate synthetase
Smechr0200681	4300.04	-2.64377	0.0378135	-69.9161	0	0	AT4G38970	fructose-bisphosphate aldolase 2
Smechr0200801	27135.5	-3.91498	0.0215294	-181.844	0	0	AT5G38420	Ribulose bisphosphate carboxylase (small chain) family protein
Smechr0200816	1407.13	3.2776	0.0652853	50.2043	0	0	AT5G61640	peptidemethionine sulfoxide reductase 1
Smechr0200851	5538.81	-2.09906	0.0387512	-54.1676	0	0	AT4G37900	Protein of unknown function (duplicated DUF1399)
Smechr0200899	932.034	4.94636	0.109876	45.0175	0	0	AT2G14960	Auxin-responsive GH3 family protein
Smechr0200912	1638.94	-2.89677	0.0666176	-43.4835	0	0	AT5G66920	SKU5 similar 17
Smechr0200975	6693.99	-2.10401	0.0274545	-76.636	0	0	AT3G50820	photosystem II subunit O-2
Smechr0201019	2951.54	3.68887	0.0487038	75.7409	0	0	AT4G18550	alpha/beta-Hydrolases superfamily protein
Smechr0201021	1710.57	-3.47712	0.0634703	-54.7833	0	0	AT3G29780	ralf-like 27
Smechr0201044	1108.14	-4.10875	0.0876138	-46.8961	0	0	AT3G29240	Protein of unknown function (DUF179)
Smechr0201151	869.989	3.20874	0.0850025	37.7487	0	0	AT3G27170	chloride channel B
Smechr0201160	1415.69	-2.97287	0.0665898	-44.6445	0	0	AT3G01930	Major facilitator superfamily protein
Smechr0201183	877.959	-3.55595	0.0839284	-42.3689	0	0	AT5G45890	senescence-associated gene 12
Smechr0201264	2531.31	3.63125	0.050439	71.9929	0	0	AT4G18910	NOD26-like intrinsic protein 1;2
Smechr0201346	1190.1	3.06781	0.075183	40.8046	0	0	AT1G29860	WRKY DNA-binding protein 71
Smechr0201358	1266.27	3.08735	0.0683613	45.1622	0	0	AT5G46330	Leucine-rich receptor-like protein kinase family protein
Smechr0201369	2795.49	-4.42796	0.0576237	-76.8427	0	0	-	-
Smechr0201395	2288.46	-4.27213	0.0638204	-66.9399	0	0	AT2G34510	Protein of unknown function, DUF642
Smechr0201496	3442.08	-2.94879	0.0406372	-72.5638	0	0	AT1G31330	photosystem I subunit F
Smechr0201498	2113.55	-2.47619	0.0545873	-45.3621	0	0	AT1G31330	photosystem I subunit F
Smechr0201515	5851.62	4.08215	0.0370363	110.22	0	0	AT4G39330	cinnamyl alcohol dehydrogenase 9
Smechr0201618	6744.88	4.1139	0.0358044	114.899	0	0	AT4G18550	alpha/beta-Hydrolases superfamily protein
Smechr0201671	4600.57	-2.33182	0.0430105	-54.2152	0	0	AT1G28400	-
Smechr0201697	2150.34	-3.06253	0.0592542	-51.6846	0	0	AT2G33800	Ribosomal protein S5 family protein
Smechr0201808	3900.77	2.75836	0.0368581	74.8374	0	0	AT4G05020	NAD(P)H dehydrogenase B2
Smechr0201814	15289.5	2.70427	0.0215369	125.565	0	0	AT1G11260	sugar transporter 1
Smechr0201842	688.855	3.40873	0.0906701	37.5948	0	0	AT1G11330	S-locus lectin protein kinase family protein
Smechr0201863	1065.65	-3.21695	0.0791728	-40.632	0	0	AT1G11440	-
Smechr0201867	2879.26	-6.76865	0.102665	-65.9292	0	0	AT3G25830	terpene synthase-like sequence-1,8-cineole
Smechr0201876	10417.2	-2.99332	0.0286413	-104.51	0	0	AT4G05180	photosystem II subunit Q-2
Smechr0201922	1489.22	-2.38618	0.054188	-44.0353	0	0	AT1G11700	Protein of unknown function, DUF584
Smechr0201925	48205.9	-3.05441	0.0172291	-177.282	0	0	AT4G21960	Peroxidase superfamily protein
Smechr0201926	7194.89	-3.62367	0.0339631	-106.694	0	0	AT4G04640	ATPase, F1 complex, gamma subunit protein
Smechr0201948	4623.94	-2.91198	0.0370666	-78.5606	0	0	AT1G11860	Glycine cleavage T-protein family
Smechr0201997	772.008	4.17709	0.0996449	41.9198	0	0	AT1G66120	AMP-dependent synthetase and ligase family protein
Smechr0201998	3323.46	3.43463	0.0452112	75.9685	0	0	AT1G66120	AMP-dependent synthetase and ligase family protein
Smechr0202000	9179.34	2.83408	0.0269364	105.214	0	0	AT1G65840	polyamine oxidase 4
Smechr0202091	3289.68	2.26294	0.0400287	56.533	0	0	AT2G17420	NADPH-dependent thioredoxin reductase A
Smechr0202133	3944.22	-2.935	0.0398227	-73.7015	0	0	AT4G35090	catalase 2
Smechr0202137	2054.21	2.04335	0.0543346	37.6067	0	0	AT4G35630	phosphoserine aminotransferase
Smechr0202177	2706.11	-2.1073	0.0491232	-42.8983	0	0	AT4G35750	SEC14 cytosolic factor family protein / phosphoglyceride transfer family protein
Smechr0202200	5114.82	2.76152	0.0348425	79.2572	0	0	AT2G17760	Eukaryotic aspartyl protease family protein
Smechr0202202	2488.2	-2.56788	0.0542247	-47.3562	0	0	AT5G42180	Peroxidase superfamily protein
Smechr0202211	1074.03	5.00296	0.112599	44.4318	0	0	AT4G38580	farnesylated protein 6
Smechr0202235	9972.21	-3.07621	0.0261286	-117.733	0	0	AT1G20020	ferredoxin-NADP(+)-oxidoreductase 2
Smechr0202367	2422.48	2.37413	0.0589655	40.2629	0	0	AT1G75170	Sec14p-like phosphatidylinositol transfer family protein
Smechr0202401	1663.59	-2.14943	0.0521297	-41.2322	0	0	AT4G36810	geranylgeranyl pyrophosphate synthase 1
Smechr0202421	3365.72	-3.10144	0.0405829	-76.4224	0	0	AT1G68530	3-ketoacyl-CoA synthase 6
Smechr0202490	2126.61	-2.82917	0.0505271	-55.993	0	0	AT1G71090	Auxin efflux carrier family protein
Smechr0202522	8904.16	-2.90185	0.0274494	-105.716	0	0	AT4G37930	serine transhydroxymethyltransferase 1
Smechr0202543	2104.61	-3.44378	0.0586424	-58.7251	0	0	AT5G65700	Leucine-rich receptor-like protein kinase family protein
Smechr0202550	13188.4	-2.69397	0.0221945	-121.38	0	0	AT4G37800	xyloglucan endotransglucosylase/hydrolase 7
Smechr0202615	2157.9	-3.52632	0.0663997	-53.1075	0	0	AT5G67360	Subtilase family protein
Smechr0202698	2574.72	-2.42504	0.0419477	-57.8111	0	0	AT2G33710	Integrase-type DNA-binding superfamily protein
Smechr0202724	3034.29	5.2929	0.0654954	80.8133	0	0	AT4G37050	PATATIN-like protein 4
Smechr0202766	17232.7	-3.2811	0.0233134	-140.739	0	0	AT3G50820	photosystem II subunit O-2
Smechr0202776	1925.22	3.12319	0.0561539	55.6183	0	0	AT4G36860	LIM domain-containing protein
Smechr0202824	5750.65	-2.80698	0.0368709	-76.13	0	0	AT1G04620	coenzyme F420 hydrogenase family / dehydrogenase, beta subunit family
Smechr0202834	2859.12	3.11535	0.0483806	64.3926	0	0	AT5G38900	Thioredoxin superfamily protein
Smechr0202850	1554.73	-2.58928	0.0569446	-45.4703	0	0	AT3G29780	ralf-like 27
Smechr0202928	10846.7	-2.77506	0.0290417	-95.5541	0	0	AT2G03090	expansin A15
Smechr0202998	1573.99	-2.15314	0.0547149	-39.3519	0	0	AT2G47450	chloroplast signal recognition particle component (CAO)
Smechr0203003	1970.35	2.23775	0.0587078	38.1167	0	0	AT3G48140	B12D protein
Smechr0203047	3454.79	-5.31471	0.0630681	-84.2694	0	0	AT3G01500	carbonic anhydrase 1
Smechr0203055	1668.3	-2.92122	0.0729636	-40.0367	0	0	AT3G27850	ribosomal protein L12-C
Smechr0203068	2069.03	2.70155	0.0490329	55.0966	0	0	AT5G40380	cysteine-rich RLK (RECEPTOR-like protein kinase) 42
Smechr0203118	4111.19	2.82201	0.0397087	71.0678	0	0	AT1G67730	beta-ketoacyl reductase 1
Smechr0203140	7017.63	3.27869	0.0297139	110.342	0	0	AT5G40780	lysine histidine transporter 1
Smechr0300057	3072.65	-2.40395	0.0430821	-55.7994	0	0	AT3G63410	S-adenosyl-L-methionine-dependent methyltransferases superfamily protein
Smechr0300112	4654.63	3.02897	0.0486084	62.3137	0	0	AT1G28600	GDSL-like Lipase/Acylhydrolase superfamily protein
Smechr0300156	1006.21	3.90144	0.08596	45.3867	0	0	AT4G21540	sphingosine kinase 1
Smechr0300209	3352.3	4.44565	0.0528923	84.051	0	0	AT1G65810	P-loop containing nucleoside triphosphate hydrolases superfamily protein
Smechr0300218	6217.19	3.39916	0.0374477	90.7709	0	0	AT1G76490	hydroxy methylglutaryl CoA reductase 1
Smechr0300301	1269.06	2.36556	0.0629882	37.5556	0	0	AT3G50930	cytochrome BC1 synthesis
Smechr0300315	722.744	-4.29214	0.110129	-38.9737	0	0	AT3G50685	-
Smechr0300331	55626.3	-3.37569	0.0199228	-169.438	0	0	AT5G38420	Ribulose bisphosphate carboxylase (small chain) family protein
Smechr0300454	1528.8	-2.64693	0.0641607	-41.2547	0	0	AT5G67360	Subtilase family protein
Smechr0300702	3497.94	2.74341	0.0424306	64.6563	0	0	AT5G57150	basic helix-loop-helix (bHLH) DNA-binding superfamily protein
Smechr0300844	2128.4	2.18746	0.0488734	44.7577	0	0	AT1G67340	HCP-like superfamily protein with MYND-type zinc finger
Smechr0301266	1083	3.2708	0.0827197	39.5407	0	0	AT1G23390	Kelch repeat-containing F-box family protein
Smechr0301271	3783.15	2.53944	0.037026	68.5854	0	0	AT1G60810	ATP-citrate lyase A-2
Smechr0301398	710.605	-3.66783	0.0959104	-38.2422	0	0	AT1G23740	Oxidoreductase, zinc-binding dehydrogenase family protein
Smechr0301507	1678.58	-2.34445	0.0534082	-43.8968	0	0	AT5G14320	Ribosomal protein S13/S18 family
Smechr0301514	1177.81	-2.92446	0.0679373	-43.0464	0	0	AT1G52190	Major facilitator superfamily protein
Smechr0301815	3467.69	3.94499	0.0453122	87.0625	0	0	AT5G62360	Plant invertase/pectin methylesterase inhibitor superfamily protein
Smechr0301816	638.624	4.04442	0.107141	37.7487	0	0	AT5G62350	Plant invertase/pectin methylesterase inhibitor superfamily protein
Smechr0301945	5364.15	3.57724	0.0348368	102.686	0	0	AT4G23030	MATE efflux family protein
Smechr0302028	1262.62	2.6581	0.0679826	39.0997	0	0	AT3G48990	AMP-dependent synthetase and ligase family protein
Smechr0302068	7819.96	-4.42403	0.0413413	-107.013	0	0	AT5G23940	HXXXD-type acyl-transferase family protein
Smechr0302114	5059.37	2.36543	0.0342897	68.9837	0	0	AT4G11260	phosphatase-related
Smechr0302148	2377.2	2.60587	0.0465927	55.9286	0	0	AT3G59140	multidrug resistance-associated protein 14
Smechr0302197	19703	-3.24364	0.0203757	-159.192	0	0	AT5G53370	pectin methylesterase PCR fragment F
Smechr0302294	34385.1	2.25939	0.0383336	58.9401	0	0	AT5G54160	O-methyltransferase 1
Smechr0302328	1506.35	-2.6947	0.0595438	-45.2558	0	0	AT5G17170	rubredoxin family protein
Smechr0302421	2734.93	2.67912	0.0431177	62.1351	0	0	AT3G48770	DNA binding;ATP binding
Smechr0302423	5161.27	2.47842	0.0429103	57.7581	0	0	AT3G48770	DNA binding;ATP binding
Smechr0302445	4651	2.91861	0.0340322	85.7603	0	0	AT5G14040	phosphate transporter 3;1
Smechr0302538	5893.12	-2.89364	0.0346986	-83.3934	0	0	AT5G63810	beta-galactosidase 10
Smechr0302604	1632.63	2.19261	0.0509687	43.0188	0	0	AT3G48520	cytochrome P450, family 94, subfamily B, polypeptide 3
Smechr0302632	1468.73	-3.22899	0.062864	-51.3648	0	0	AT3G48420	Haloacid dehalogenase-like hydrolase (HAD) superfamily protein
Smechr0302754	1835.22	-2.222	0.0520003	-42.7305	0	0	AT3G48200	-
Smechr0302784	4722.41	2.91404	0.0343869	84.7428	0	0	AT3G47780	ABC2 homolog 6
Smechr0302785	4846.82	3.56768	0.0388331	91.8722	0	0	AT3G47730	ATP-binding cassette A2
Smechr0302892	1976.7	2.11639	0.0485757	43.5689	0	0	AT2G16890	UDP-Glycosyltransferase superfamily protein
Smechr0303012	1952.02	-2.1191	0.0564255	-37.5557	0	0	AT5G07830	glucuronidase 2
Smechr0303023	1092.62	3.4049	0.0742809	45.8382	0	0	AT1G74360	Leucine-rich repeat protein kinase family protein
Smechr0303047	5993.81	-2.29361	0.0307715	-74.5368	0	0	AT5G61410	D-ribulose-5-phosphate-3-epimerase
Smechr0303135	1430.75	-4.11836	0.0739444	-55.6954	0	0	AT1G15980	NDH-dependent cyclic electron flow 1
Smechr0303228	12768.3	2.90438	0.0303224	95.7833	0	0	AT3G21240	4-coumarate:CoA ligase 2
Smechr0303264	1528.01	-2.96555	0.062065	-47.7814	0	0	AT4G25080	magnesium-protoporphyrin IX methyltransferase
Smechr0303274	2142.54	2.02448	0.0517242	39.14	0	0	AT3G48860	-
Smechr0303339	1328.33	-2.89324	0.0660596	-43.7974	0	0	AT1G18170	FKBP-like peptidyl-prolyl cis-trans isomerase family protein
Smechr0303380	1940.62	3.2614	0.055448	58.819	0	0	AT3G02550	LOB domain-containing protein 41
Smechr0303422	4268.96	2.83091	0.0357606	79.1628	0	0	AT1G80300	nucleotide transporter 1
Smechr0303423	3764.18	2.77336	0.0496422	55.8669	0	0	AT1G52760	lysophospholipase 2
Smechr0303469	1561.08	-2.08802	0.0545835	-38.2536	0	0	AT1G80380	P-loop containing nucleoside triphosphate hydrolases superfamily protein
Smechr0303489	5667.75	-2.11763	0.0291487	-72.6493	0	0	AT3G16140	photosystem I subunit H-1
Smechr0303511	1243.08	-3.1254	0.0689164	-45.3506	0	0	AT1G55490	chaperonin 60 beta
Smechr0303527	10097.9	2.93249	0.026473	110.773	0	0	AT1G59870	ABC-2 and Plant PDR ABC-type transporter family protein
Smechr0303536	1310.75	3.15595	0.0652251	48.3856	0	0	AT3G16500	phytochrome-associated protein 1
Smechr0303546	4046.17	-3.08723	0.0624906	-49.4031	0	0	AT3G16370	GDSL-like Lipase/Acylhydrolase superfamily protein
Smechr0303657	11470.7	2.7028	0.0237647	113.732	0	0	AT5G07990	Cytochrome P450 superfamily protein
Smechr0303669	1304.58	-2.92196	0.0687441	-42.5049	0	0	AT3G14240	Subtilase family protein
Smechr0303703	1750.8	3.07312	0.0565402	54.3528	0	0	AT1G73080	PEP1 receptor 1
Smechr0400018	1512.78	-2.66635	0.0617769	-43.161	0	0	AT4G01150	-
Smechr0400059	3837.25	-3.47006	0.046988	-73.85	0	0	AT2G46820	photosystem I P subunit
Smechr0400126	3236.28	-2.29471	0.0534451	-42.9359	0	0	AT5G55730	FASCICLIN-like arabinogalactan 1
Smechr0400151	9391.63	-2.5164	0.0265141	-94.9079	0	0	AT3G61470	photosystem I light harvesting complex gene 2
Smechr0400214	975.058	-2.84247	0.0753977	-37.6997	0	0	AT5G54380	protein kinase family protein
Smechr0400223	1211.27	-3.33919	0.0717036	-46.5694	0	0	AT3G15360	thioredoxin M-type 4
Smechr0400296	2871.42	-2.23193	0.0460226	-48.4964	0	0	AT1G61520	photosystem I light harvesting complex gene 3
Smechr0400344	980.382	-4.04112	0.0882014	-45.817	0	0	AT4G35160	O-methyltransferase family protein
Smechr0400430	2817.27	-2.90824	0.0449694	-64.6716	0	0	AT5G45930	magnesium chelatase i2
Smechr0400511	1506.3	4.14488	0.070483	58.8068	0	0	AT1G61680	terpene synthase 14
Smechr0400513	4162.15	4.12043	0.0439659	93.719	0	0	AT1G61680	terpene synthase 14
Smechr0400728	6921.21	-4.1338	0.0354748	-116.528	0	0	AT2G45290	Transketolase
Smechr0400947	1968.85	2.88252	0.0763169	37.7704	0	0	AT3G06350	dehydroquinate dehydratase, putative / shikimate dehydrogenase, putative
Smechr0401006	2975.98	-3.02583	0.0427689	-70.7484	0	0	AT1G60950	2Fe-2S ferredoxin-like superfamily protein
Smechr0401078	7023.27	-2.95965	0.0548053	-54.003	0	0	AT5G08640	flavonol synthase 1
Smechr0401475	3663.32	2.1263	0.0394484	53.9008	0	0	AT1G21380	Target of Myb protein 1
Smechr0401634	1820.05	-3.27471	0.0562452	-58.2221	0	0	AT1G43670	Inositol monophosphatase family protein
Smechr0401694	1483.53	5.4506	0.0968205	56.2959	0	0	AT5G50080	ethylene response factor 110
Smechr0401721	1663.89	3.8267	0.0639116	59.8749	0	0	AT3G54420	homolog of carrot EP3-3 chitinase
Smechr0401728	4779.67	2.86879	0.0347239	82.6169	0	0	AT1G71697	choline kinase 1
Smechr0401907	18202.1	3.54753	0.026732	132.707	0	0	AT1G22410	Class-II DAHP synthetase family protein
Smechr0401944	3418.31	2.73058	0.0395993	68.9554	0	0	AT4G24380	-
Smechr0402062	2823.29	-3.51877	0.0484484	-72.6294	0	0	AT4G08150	KNOTTED-like from Arabidopsis thaliana
Smechr0402066	1349.02	2.95104	0.0654529	45.0865	0	0	-	-
Smechr0402104	1165.55	2.70535	0.0698094	38.7534	0	0	AT1G10150	Carbohydrate-binding protein
Smechr0402149	4824.49	-4.78778	0.0473593	-101.095	0	0	AT5G67360	Subtilase family protein
Smechr0402177	888.212	3.66118	0.0838734	43.6513	0	0	AT5G42830	HXXXD-type acyl-transferase family protein
Smechr0402179	1504.39	2.27025	0.0589566	38.5072	0	0	AT5G67190	DREB and EAR motif protein 2
Smechr0402228	1469.02	2.51195	0.0652622	38.4901	0	0	AT1G45249	abscisic acid responsive elements-binding factor 2
Smechr0402238	1649.29	2.50408	0.0531709	47.0949	0	0	AT4G25000	alpha-amylase-like
Smechr0402263	905.147	-3.83091	0.0896026	-42.7544	0	0	AT2G26560	phospholipase A 2A
Smechr0402317	2747.82	-2.40504	0.0443049	-54.284	0	0	AT1G74970	ribosomal protein S9
Smechr0402407	3755.9	-2.07099	0.0376772	-54.9667	0	0	AT1G19660	Wound-responsive family protein
Smechr0402438	1447.71	3.27504	0.0650005	50.3849	0	0	AT1G75540	salt tolerance homolog2
Smechr0402539	5918.7	-2.58617	0.0334951	-77.2103	0	0	AT5G42270	FtsH extracellular protease family
Smechr0402572	1981.79	-2.71806	0.0520622	-52.2079	0	0	AT2G43030	Ribosomal protein L3 family protein
Smechr0500007	1355.47	-3.44904	0.0808418	-42.6641	0	0	AT2G04570	GDSL-like Lipase/Acylhydrolase superfamily protein
Smechr0500079	1876.15	-2.50601	0.0550617	-45.5128	0	0	AT2G46220	Uncharacterized conserved protein (DUF2358)
Smechr0500121	3800.98	2.2158	0.037484	59.1132	0	0	AT3G60450	Phosphoglycerate mutase family protein
Smechr0500156	1315.18	-2.70213	0.064095	-42.1581	0	0	AT1G66180	Eukaryotic aspartyl protease family protein
Smechr0500305	3295.22	-3.35572	0.0429053	-78.2121	0	0	AT3G55800	sedoheptulose-bisphosphatase
Smechr0500375	1029.52	-3.20085	0.0805817	-39.7217	0	0	AT1G48030	mitochondrial lipoamide dehydrogenase 1
Smechr0500383	4267.62	2.44931	0.0358383	68.3433	0	0	AT3G17510	CBL-interacting protein kinase 1
Smechr0500409	11179.1	-2.28521	0.0597835	-38.2248	0	0	AT5G13930	Chalcone and stilbene synthase family protein
Smechr0500460	36563.3	3.12692	0.0381965	81.864	0	0	-	-
Smechr0500476	4143.52	-2.90166	0.0388985	-74.5957	0	0	AT4G16380	Heavy metal transport/detoxification superfamily protein
Smechr0500529	1653.86	-2.24534	0.0547689	-40.9967	0	0	AT2G39570	ACT domain-containing protein
Smechr0500624	2868.09	-3.92171	0.054508	-71.9474	0	0	AT5G04660	cytochrome P450, family 77, subfamily A, polypeptide 4
Smechr0500697	6624.5	-2.59593	0.0301943	-85.974	0	0	AT3G54890	photosystem I light harvesting complex gene 1
Smechr0501775	1251.37	-3.7477	0.0746041	-50.2345	0	0	AT3G15840	post-illumination chlorophyll fluorescence increase
Smechr0501939	11493.1	2.10317	0.0237146	88.6869	0	0	AT3G55310	NAD(P)-binding Rossmann-fold superfamily protein
Smechr0501949	3170.72	2.4509	0.0428641	57.1784	0	0	AT4G36220	ferulic acid 5-hydroxylase 1
Smechr0501956	5599.26	2.19671	0.0315123	69.7097	0	0	AT3G12120	fatty acid desaturase 2
Smechr0502057	3424.55	3.80261	0.0472621	80.4579	0	0	AT1G01050	pyrophosphorylase 1
Smechr0502113	10188.5	2.00672	0.0235568	85.1865	0	0	AT5G41210	glutathione S-transferase THETA 1
Smechr0502141	4673.65	2.36538	0.0333225	70.9846	0	0	AT5G09810	actin 7
Smechr0502165	1640.25	2.75164	0.0605585	45.4376	0	0	AT5G62180	carboxyesterase 20
Smechr0502182	5016.43	-3.43881	0.037504	-91.6916	0	0	AT4G09650	ATP synthase delta-subunit gene
Smechr0502202	3065.7	4.10918	0.0505962	81.2152	0	0	AT5G01930	Glycosyl hydrolase superfamily protein
Smechr0502217	4943.98	5.02286	0.0786978	63.8246	0	0	AT1G22360	UDP-glucosyl transferase 85A2
Smechr0502218	4997.49	4.27584	0.0405016	105.572	0	0	AT1G22400	UDP-Glycosyltransferase superfamily protein
Smechr0502228	4438.59	2.37947	0.0358163	66.4355	0	0	-	-
Smechr0502429	2535.04	-3.89782	0.0593107	-65.7187	0	0	AT1G42970	glyceraldehyde-3-phosphate dehydrogenase B subunit
Smechr0502525	992.509	3.30918	0.0767785	43.1004	0	0	AT1G24020	MLP-like protein 423
Smechr0502627	7964	-2.72378	0.0407959	-66.766	0	0	AT1G13680	PLC-like phosphodiesterases superfamily protein
Smechr0502679	8954.61	-2.63125	0.0287355	-91.5682	0	0	AT1G47960	cell wall / vacuolar inhibitor of fructosidase 1
Smechr0502724	5294.93	-3.1897	0.0380771	-83.7695	0	0	AT1G51400	Photosystem II 5 kD protein
Smechr0502752	5390.8	-3.30146	0.0348111	-94.8395	0	0	AT2G13360	alanine:glyoxylate aminotransferase
Smechr0502788	5836.09	3.41897	0.034034	100.457	0	0	AT3G12120	fatty acid desaturase 2
Smechr0502790	1231.38	3.06276	0.0685814	44.6587	0	0	AT3G12120	fatty acid desaturase 2
Smechr0600170	1432.56	-2.24587	0.0577169	-38.9118	0	0	AT5G58250	-
Smechr0600256	4536.96	-3.98586	0.0422835	-94.2651	0	0	AT2G29630	thiaminC
Smechr0600303	1896.53	-3.51058	0.0594816	-59.0196	0	0	AT3G46780	plastid transcriptionally active 16
Smechr0600882	17622.7	3.34144	0.0232067	143.986	0	0	AT5G05580	fatty acid desaturase 8
Smechr0601419	1212.41	3.58881	0.0775008	46.3067	0	0	AT2G46690	SAUR-like auxin-responsive protein family
Smechr0601503	6475.57	3.3149	0.0322574	102.764	0	0	AT3G23150	Signal transduction histidine kinase, hybrid-type, ethylene sensor
Smechr0601511	10987.9	-2.88002	0.026353	-109.286	0	0	AT1G03130	photosystem I subunit D-2
Smechr0601654	1738.6	2.35517	0.0532992	44.1876	0	0	AT1G77120	alcohol dehydrogenase 1
Smechr0601743	3634.01	-3.87846	0.0495167	-78.3264	0	0	AT1G44575	Chlorophyll A-B binding family protein
Smechr0601837	2695.4	-3.89276	0.0552837	-70.4143	0	0	AT1G32470	Single hybrid motif superfamily protein
Smechr0601838	1958.85	4.96692	0.0819359	60.6195	0	0	AT5G46590	NAC domain containing protein 96
Smechr0601955	4401.71	2.48871	0.0343305	72.4925	0	0	AT2G26640	3-ketoacyl-CoA synthase 11
Smechr0602085	4243.11	-2.29551	0.0438417	-52.359	0	0	AT4G10340	light harvesting complex of photosystem II 5
Smechr0602132	2828.74	-2.37644	0.043498	-54.6334	0	0	AT3G14067	Subtilase family protein
Smechr0602197	1483.9	2.67065	0.060648	44.0353	0	0	AT1G52200	PLAC8 family protein
Smechr0602342	1204.2	2.84045	0.0722541	39.312	0	0	AT2G29420	glutathione S-transferase tau 7
Smechr0602355	2379.85	-2.04908	0.0452639	-45.2696	0	0	AT1G73885	-
Smechr0602404	4018.97	2.0542	0.0366214	56.0929	0	0	AT5G61210	soluble N-ethylmaleimide-sensitive factor adaptor protein 33
Smechr0602517	7341.65	-3.20789	0.0308292	-104.054	0	0	AT4G20360	RAB GTPase homolog E1B
Smechr0602631	9545.38	3.0951	0.0618848	50.0139	0	0	AT5G24530	2-oxoglutarate (2OG) and Fe(II)-dependent oxygenase superfamily protein
Smechr0602632	1204.97	-2.65973	0.0671216	-39.6256	0	0	AT5G24490	30S ribosomal protein, putative
Smechr0602650	1128.51	-3.09741	0.0702004	-44.1225	0	0	AT1G09340	chloroplast RNA binding
Smechr0602739	2740.46	-2.99262	0.0492614	-60.7499	0	0	AT1G08380	photosystem I subunit O
Smechr0602745	1995.67	-3.41604	0.0558141	-61.2038	0	0	AT2G27385	Pollen Ole e 1 allergen and extensin family protein
Smechr0602774	8040.9	2.8347	0.0293635	96.5381	0	0	AT1G08250	arogenate dehydratase 6
Smechr0602902	971.016	3.48402	0.0800787	43.5075	0	0	AT5G02390	Protein of unknown function (DUF3741)
Smechr0602947	7027.47	2.57938	0.0271298	95.0757	0	0	AT3G54140	peptide transporter 1
Smechr0602952	1304.45	-3.19321	0.069378	-46.0263	0	0	AT3G47070	-
Smechr0603018	9575.33	3.52958	0.0343299	102.813	0	0	AT2G30490	cinnamate-4-hydroxylase
Smechr0603029	1352.6	-2.40784	0.0583075	-41.2954	0	0	AT3G54210	Ribosomal protein L17 family protein
Smechr0603047	6892	-2.67224	0.0325395	-82.123	0	0	AT4G12800	photosystem I subunit l
Smechr0603108	1257.56	-2.81315	0.0698486	-40.2749	0	0	AT2G20260	photosystem I subunit E-2
Smechr0603161	2192.27	3.86919	0.0676767	57.1716	0	0	AT3G22600	Bifunctional inhibitor/lipid-transfer protein/seed storage 2S albumin superfamily protein
Smechr0700013	2697.64	2.53381	0.0557449	45.4537	0	0	AT2G18700	trehalose phosphatase/synthase 11
Smechr0700118	1321.96	-4.34343	0.0800625	-54.2505	0	0	AT2G24280	alpha/beta-Hydrolases superfamily protein
Smechr0700200	2660.55	2.53928	0.053755	47.2381	0	0	AT1G15710	prephenate dehydrogenase family protein
Smechr0700618	9907.72	2.37142	0.0248241	95.5288	0	0	AT4G30210	P450 reductase 2
Smechr0700643	6840.57	3.65176	0.0322152	113.355	0	0	AT5G57150	basic helix-loop-helix (bHLH) DNA-binding superfamily protein
Smechr0700674	9534.56	2.87352	0.0257455	111.612	0	0	AT2G18960	H(+)-ATPase 1
Smechr0700820	4264.61	-2.41659	0.0398145	-60.6964	0	0	AT4G29060	elongation factor Ts family protein
Smechr0701261	20740.5	4.40153	0.0888348	49.5473	0	0	AT3G43190	sucrose synthase 4
Smechr0701293	1352.78	-4.18766	0.0845962	-49.5018	0	0	AT3G26060	Thioredoxin superfamily protein
Smechr0701690	3186.76	2.30121	0.0416437	55.2595	0	0	AT3G13130	-
Smechr0701799	1859.58	-3.51293	0.0593412	-59.1988	0	0	AT3G21670	Major facilitator superfamily protein
Smechr0701817	1082.3	-5.25306	0.109675	-47.8967	0	0	AT2G04570	GDSL-like Lipase/Acylhydrolase superfamily protein
Smechr0701837	2276.4	4.17762	0.0595324	70.1739	0	0	AT5G17540	HXXXD-type acyl-transferase family protein
Smechr0701838	791.326	3.92035	0.0943276	41.561	0	0	AT5G17540	HXXXD-type acyl-transferase family protein
Smechr0701839	2179.48	4.45243	0.0676211	65.8438	0	0	AT5G17540	HXXXD-type acyl-transferase family protein
Smechr0701882	791.424	-5.16634	0.123625	-41.7905	0	0	AT5G23960	terpene synthase 21
Smechr0701914	6031.42	-3.00006	0.0317941	-94.3588	0	0	AT3G21720	isocitrate lyase
Smechr0701949	12677.7	-4.03435	0.0277771	-145.24	0	0	AT4G03210	xyloglucan endotransglucosylase/hydrolase 9
Smechr0701998	1575.4	-2.68721	0.0586932	-45.7839	0	0	AT2G20890	photosystem II reaction center PSB29 protein
Smechr0702042	1361.42	-3.61983	0.0726767	-49.8073	0	0	AT1G03600	photosystem II family protein
Smechr0702145	2194.35	-2.12544	0.047448	-44.7951	0	0	AT2G31040	ATP synthase protein I -related
Smechr0702153	2234.16	3.61085	0.062025	58.216	0	0	AT3G58640	Mitogen activated protein kinase kinase kinase-related
Smechr0702175	7033.58	-2.17571	0.0278085	-78.2389	0	0	AT2G30950	FtsH extracellular protease family
Smechr0702205	1620.91	-3.0994	0.0603368	-51.3682	0	0	AT1G06460	alpha-crystallin domain 32.1
Smechr0702240	3720.33	2.06944	0.0371258	55.7412	0	0	AT1G06520	glycerol-3-phosphate acyltransferase 1
Smechr0702258	2737.59	-2.6432	0.048263	-54.7665	0	0	AT5G48300	ADP glucose pyrophosphorylase 1
Smechr0702274	2558.69	-2.07565	0.0495584	-41.8829	0	0	AT1G17220	Translation initiation factor 2, small GTP-binding protein
Smechr0702281	12837.2	-2.76567	0.0261164	-105.898	0	0	AT3G14420	Aldolase-type TIM barrel family protein
Smechr0702294	2222.91	-3.49116	0.0622752	-56.0603	0	0	AT1G17100	SOUL heme-binding family protein
Smechr0702295	1539.72	-2.59795	0.0635262	-40.8957	0	0	AT1G17100	SOUL heme-binding family protein
Smechr0702305	1870.58	-2.56557	0.0515446	-49.7738	0	0	AT1G07320	ribosomal protein L4
Smechr0702322	1539.93	-2.17287	0.053816	-40.376	0	0	AT1G53670	methionine sulfoxide reductase B 1
Smechr0702398	1290.24	-2.33911	0.0613241	-38.1434	0	0	AT3G15190	chloroplast 30S ribosomal protein S20, putative
Smechr0702430	1601.1	-2.71208	0.059271	-45.7573	0	0	AT3G15360	thioredoxin M-type 4
Smechr0702525	23619.7	-4.26687	0.0228341	-186.864	0	0	AT5G54770	thiazole biosynthetic enzyme, chloroplast (ARA6) (THI1) (THI4)
Smechr0702526	3957.99	-3.79518	0.0788469	-48.1336	0	0	AT1G11580	methylesterase PCR A
Smechr0702582	935.625	3.07052	0.0788393	38.9466	0	0	AT5G55050	GDSL-like Lipase/Acylhydrolase superfamily protein
Smechr0702627	1344.85	3.91558	0.082798	47.2908	0	0	AT1G50590	RmlC-like cupins superfamily protein
Smechr0702691	2139.76	-5.14859	0.0768745	-66.9739	0	0	AT4G26530	Aldolase superfamily protein
Smechr0702700	1834.59	-2.51135	0.0579094	-43.3669	0	0	AT3G51680	NAD(P)-binding Rossmann-fold superfamily protein
Smechr0702701	1276.89	-2.54165	0.0664051	-38.2749	0	0	AT1G55740	seed imbibition 1
Smechr0702715	3968.11	-2.90158	0.0477526	-60.7628	0	0	AT1G55670	photosystem I subunit G
Smechr0702723	886.008	3.08303	0.0813635	37.892	0	0	AT1G55610	BRI1 like
Smechr0702731	22757.1	-2.20391	0.0382479	-57.6218	0	0	AT1G79040	photosystem II subunit R
Smechr0702768	11206.3	-2.49138	0.0229984	-108.328	0	0	AT1G56190	Phosphoglycerate kinase family protein
Smechr0800021	2115.15	-3.98294	0.0595596	-66.8732	0	0	AT1G32470	Single hybrid motif superfamily protein
Smechr0800065	1139.53	3.29841	0.0725212	45.482	0	0	AT1G62790	Bifunctional inhibitor/lipid-transfer protein/seed storage 2S albumin superfamily protein
Smechr0800085	1312.84	3.16211	0.0716862	44.1104	0	0	AT4G22990	Major Facilitator Superfamily with SPX (SYG1/Pho81/XPR1) domain-containing protein
Smechr0800165	1809.28	-2.99668	0.0634781	-47.2081	0	0	AT5G64040	photosystem I reaction center subunit PSI-N, chloroplast, putative / PSI-N, putative (PSAN)
Smechr0800356	2820.53	3.50191	0.0497141	70.441	0	0	AT4G31780	monogalactosyl diacylglycerol synthase 1
Smechr0800395	5325.85	-3.86732	0.0551025	-70.1841	0	0	AT2G26560	phospholipase A 2A
Smechr0800405	2109.65	-3.61715	0.0603832	-59.9033	0	0	AT1G30380	photosystem I subunit K
Smechr0800564	1615	2.84424	0.0591392	48.0939	0	0	AT4G02600	Seven transmembrane MLO family protein
Smechr0801142	24220.2	-2.88999	0.0207075	-139.562	0	0	AT1G29930	chlorophyll A/B binding protein 1
Smechr0801237	10652.1	-2.6406	0.0292777	-90.1915	0	0	AT4G33010	glycine decarboxylase P-protein 1
Smechr0801436	2513.48	-2.02621	0.0436468	-46.4229	0	0	AT3G15730	phospholipase D alpha 1
Smechr0801467	12913.9	-3.24903	0.0259514	-125.197	0	0	AT5G11420	Protein of unknown function, DUF642
Smechr0801501	2714.31	-2.90926	0.0497962	-58.4234	0	0	AT2G26250	3-ketoacyl-CoA synthase 10
Smechr0801506	1302.87	3.65618	0.0728637	50.1784	0	0	AT1G80840	WRKY DNA-binding protein 40
Smechr0801507	1941.09	3.84929	0.0594924	64.7023	0	0	AT1G80840	WRKY DNA-binding protein 40
Smechr0801561	10438.1	2.56563	0.0274014	93.6312	0	0	AT5G25560	CHY-type/CTCHY-type/RING-type Zinc finger protein
Smechr0801577	6206.41	-2.98989	0.0375423	-79.6405	0	0	AT5G25610	BURP domain-containing protein
Smechr0801580	24418.7	-3.32813	0.0224949	-147.95	0	0	AT5G25610	BURP domain-containing protein
Smechr0801715	2045.51	-4.81163	0.0742322	-64.8187	0	0	AT2G45180	Bifunctional inhibitor/lipid-transfer protein/seed storage 2S albumin superfamily protein
Smechr0801837	910.379	2.8856	0.0734653	39.2784	0	0	AT5G45380	solute:sodium symporters;urea transmembrane transporters
Smechr0801909	6058.64	-3.79977	0.0381934	-99.4878	0	0	AT1G32060	phosphoribulokinase
Smechr0801911	1267.96	-2.63759	0.0656239	-40.1925	0	0	AT4G19010	AMP-dependent synthetase and ligase family protein
Smechr0802089	1600.26	-2.33711	0.0573211	-40.7722	0	0	AT4G17560	Ribosomal protein L19 family protein
Smechr0802196	1327.91	3.22331	0.0748121	43.0854	0	0	AT4G22540	OSBP(oxysterol binding protein)-related protein 2A
Smechr0802216	7232.43	-2.00733	0.0292279	-68.6785	0	0	AT1G62750	Translation elongation factor EFG/EF2 protein
Smechr0802256	4082.77	2.83038	0.0390688	72.446	0	0	AT1G12420	ACT domain repeat 8
Smechr0802289	2991.68	2.66405	0.0460386	57.8656	0	0	AT2G42010	phospholipase D beta 1
Smechr0802349	11055.3	2.20102	0.0240668	91.4544	0	0	AT4G11600	glutathione peroxidase 6
Smechr0802377	2362.86	-3.80433	0.0582611	-65.298	0	0	AT4G00360	cytochrome P450, family 86, subfamily A, polypeptide 2
Smechr0802463	2450.14	3.21495	0.0482377	66.648	0	0	AT5G41800	Transmembrane amino acid transporter family protein
Smechr0802580	1807.27	-2.09584	0.0484003	-43.3022	0	0	AT1G32990	plastid ribosomal protein l11
Smechr0900047	2061.16	2.90698	0.051448	56.5034	0	0	AT2G36220	-
Smechr0900198	1116.83	-4.08988	0.0889322	-45.9887	0	0	AT2G36870	xyloglucan endotransglucosylase/hydrolase 32
Smechr0900236	1100.22	-3.8761	0.0810182	-47.8424	0	0	AT5G20630	germin 3
Smechr0900250	6837.04	-2.31185	0.0299814	-77.1095	0	0	AT2G37220	RNA-binding (RRM/RBD/RNP motifs) family protein
Smechr0900254	13418.6	2.54385	0.0256874	99.0313	0	0	AT2G37040	PHE ammonia lyase 1
Smechr0900268	1660.01	-2.57456	0.0557182	-46.2068	0	0	AT4G01310	Ribosomal L5P family protein
Smechr0900421	1186.09	2.27232	0.0594969	38.1923	0	0	AT2G28890	poltergeist like 4
Smechr0900548	4532.48	-3.46857	0.0396883	-87.3953	0	0	AT3G54050	high cyclic electron flow 1
Smechr0900596	2524.72	3.86014	0.0618232	62.4384	0	0	AT2G38060	phosphate transporter 4;2
Smechr0900630	5337.48	2.47161	0.0327375	75.4976	0	0	AT5G01210	HXXXD-type acyl-transferase family protein
Smechr0901539	8175.05	3.74547	0.0305545	122.583	0	0	AT2G33150	peroxisomal 3-ketoacyl-CoA thiolase 3
Smechr0901581	2988.58	-2.93371	0.0425274	-68.984	0	0	-	-
Smechr0901631	1266.83	-2.87765	0.0697442	-41.2601	0	0	AT4G28660	photosystem II reaction center PSB28 protein
Smechr0901834	10174.6	-2.30337	0.0257236	-89.5433	0	0	AT2G30570	photosystem II reaction center W
Smechr0902088	3469.36	2.1367	0.0389682	54.832	0	0	AT3G62830	NAD(P)-binding Rossmann-fold superfamily protein
Smechr0902140	1938.3	2.70256	0.0569139	47.4851	0	0	AT3G48690	alpha/beta-Hydrolases superfamily protein
Smechr0902148	13327.4	5.17376	0.0575781	89.8564	0	0	AT5G26340	Major facilitator superfamily protein
Smechr0902151	3038.78	2.12154	0.0391928	54.1308	0	0	AT3G22400	PLAT/LH2 domain-containing lipoxygenase family protein
Smechr0902240	806.801	-4.01405	0.097423	-41.2023	0	0	AT1G62290	Saposin-like aspartyl protease family protein
Smechr0902256	4180.25	3.49606	0.0428877	81.5166	0	0	AT3G63380	ATPase E1-E2 type family protein / haloacid dehalogenase-like hydrolase family protein
Smechr0902266	1763.51	-2.99077	0.0638847	-46.8151	0	0	AT3G22970	Protein of unknown function (DUF506)
Smechr0902295	1453.84	3.62358	0.0706198	51.3111	0	0	AT5G43700	AUX/IAA transcriptional regulator family protein
Smechr0902385	2175.07	-2.54166	0.0517843	-49.0816	0	0	AT2G33450	Ribosomal L28 family
Smechr0902497	3866.7	-3.68039	0.089442	-41.1484	0	0	AT5G13930	Chalcone and stilbene synthase family protein
Smechr0902547	1833.85	2.41994	0.0554944	43.6069	0	0	AT3G24110	Calcium-binding EF-hand family protein
Smechr0902558	4937.99	-3.56788	0.0808726	-44.1173	0	0	AT4G13750	Histidine kinase-, DNA gyrase B-, and HSP90-like ATPase family protein
Smechr0902575	697.927	-4.20309	0.109047	-38.5438	0	0	AT4G13830	DNAJ-like 20
Smechr0902576	2859.84	-3.40421	0.059058	-57.6418	0	0	AT4G13840	HXXXD-type acyl-transferase family protein
Smechr0902658	1588.27	3.83467	0.0783995	48.9119	0	0	AT2G43120	RmlC-like cupins superfamily protein
Smechr1000123	1966.27	4.38589	0.0655109	66.9489	0	0	AT1G25422	-
Smechr1000126	1435.7	-2.39836	0.0582593	-41.167	0	0	AT3G25920	ribosomal protein L15
Smechr1000128	7094.5	2.6466	0.0276521	95.7105	0	0	AT1G77420	alpha/beta-Hydrolases superfamily protein
Smechr1000144	3964.37	3.48505	0.0497843	70.0029	0	0	AT1G13340	Regulator of Vps4 activity in the MVB pathway protein
Smechr1000272	7947.56	-2.82058	0.0293239	-96.187	0	0	AT4G03280	photosynthetic electron transfer C
Smechr1000391	2282.44	2.60506	0.0504933	51.5922	0	0	AT4G27410	NAC (No Apical Meristem) domain transcriptional regulator superfamily protein
Smechr1000402	2479.62	-2.95907	0.0507154	-58.3467	0	0	AT3G15360	thioredoxin M-type 4
Smechr1000445	16708.2	-3.93419	0.0458329	-85.8377	0	0	AT1G19670	chlorophyllase 1
Smechr1000481	1596.7	-2.28947	0.0581149	-39.3956	0	0	AT1G78630	Ribosomal protein L13 family protein
Smechr1000920	1701.39	-2.0039	0.0514675	-38.9353	0	0	AT3G59780	Rhodanese/Cell cycle control phosphatase superfamily protein
Smechr1001066	859.387	-4.03692	0.0925419	-43.6227	0	0	AT1G64770	NDH-dependent cyclic electron flow 1
Smechr1001381	2527.15	3.04664	0.053463	56.9859	0	0	AT2G39890	proline transporter 1
Smechr1001474	1490.79	-2.85123	0.0601925	-47.3686	0	0	AT5G51110	Transcriptional coactivator/pterin dehydratase
Smechr1001590	3111.14	-2.9214	0.0508121	-57.4941	0	0	AT4G39730	Lipase/lipooxygenase, PLAT/LH2 family protein
Smechr1001646	8890.79	-3.31317	0.0291107	-113.813	0	0	AT2G39730	rubisco activase
Smechr1001697	4768.72	6.46764	0.0717899	90.0911	0	0	AT3G55970	jasmonate-regulated gene 21
Smechr1001764	2590.82	-3.65533	0.0521622	-70.0763	0	0	AT3G51590	lipid transfer protein 12
Smechr1001765	8516.97	-3.96803	0.0307208	-129.164	0	0	AT1G60950	2Fe-2S ferredoxin-like superfamily protein
Smechr1001776	24463.9	-2.12228	0.0317893	-66.7608	0	0	AT2G38540	lipid transfer protein 1
Smechr1001777	21939	-3.05882	0.0219931	-139.081	0	0	AT2G38530	lipid transfer protein 2
Smechr1001782	23083.7	-4.20932	0.0278791	-150.985	0	0	AT2G38540	lipid transfer protein 1
Smechr1001784	1371.08	-4.92923	0.0923223	-53.3916	0	0	AT3G51590	lipid transfer protein 12
Smechr1001836	2427.4	2.04193	0.0465147	43.8985	0	0	AT1G26150	proline-rich extensin-like receptor kinase 10
Smechr1001937	742.742	4.20018	0.100768	41.6816	0	0	AT1G26360	methyl esterase 13
Smechr1001971	1478.98	-3.28804	0.0653951	-50.2796	0	0	AT3G29320	Glycosyl transferase, family 35
Smechr1002043	2400.82	4.23686	0.0590599	71.7385	0	0	AT2G02990	ribonuclease 1
Smechr1002223	22063.9	3.88399	0.0205896	188.639	0	0	AT3G53260	phenylalanine ammonia-lyase 2
Smechr1002343	1589.27	6.40729	0.120975	52.9638	0	0	AT3G55970	jasmonate-regulated gene 21
Smechr1002363	12080.4	3.96013	0.0280094	141.386	0	0	AT3G54040	PAR1 protein
Smechr1002369	2618.04	2.20366	0.0462371	47.6601	0	0	AT3G09270	glutathione S-transferase TAU 8
Smechr1002556	2344.19	5.91819	0.0918869	64.4073	0	0	AT3G52600	cell wall invertase 2
Smechr1002581	4905.08	-2.91835	0.0347903	-83.8838	0	0	AT5G06290	2-cysteine peroxiredoxin B
Smechr1002694	1109.25	3.78844	0.0759613	49.8732	0	0	AT3G55290	NAD(P)-binding Rossmann-fold superfamily protein
Smechr1002847	1793.79	2.07832	0.0502139	41.3893	0	0	AT3G57550	guanylate kinase
Smechr1002938	5778.06	-2.66646	0.0366478	-72.7591	0	0	AT1G67740	photosystem II BY
Smechr1100150	3418.75	2.5378	0.0420356	60.3727	0	0	AT5G37720	ALWAYS EARLY 4
Smechr1100172	3056.81	4.45902	0.0553494	80.5613	0	0	AT4G39330	cinnamyl alcohol dehydrogenase 9
Smechr1100173	1864.55	-3.56518	0.0754257	-47.2675	0	0	AT4G39330	cinnamyl alcohol dehydrogenase 9
Smechr1100204	2470.02	2.73982	0.0505765	54.1717	0	0	AT4G38060	-
Smechr1100207	4969.03	-2.24664	0.0332391	-67.5903	0	0	AT5G65470	O-fucosyltransferase family protein
Smechr1100308	2719.54	-4.65222	0.0651661	-71.3901	0	0	AT1G65450	HXXXD-type acyl-transferase family protein
Smechr1100309	2366.38	-2.35285	0.0464742	-50.6272	0	0	AT5G36790	Haloacid dehalogenase-like hydrolase (HAD) superfamily protein
Smechr1100532	5460.58	-4.31275	0.0502118	-85.8913	0	0	AT5G33370	GDSL-like Lipase/Acylhydrolase superfamily protein
Smechr1100554	1180.64	-3.14381	0.0731344	-42.9868	0	0	AT3G04550	-
Smechr1100557	2143.99	2.16343	0.0468491	46.1787	0	0	AT5G37490	ARM repeat superfamily protein
Smechr1100571	3827.42	2.87189	0.04058	70.7711	0	0	AT5G09330	NAC domain containing protein 82
Smechr1100642	3123.34	2.13659	0.0408599	52.2907	0	0	AT1G76880	Duplicated homeodomain-like superfamily protein
Smechr1100678	1909.96	-2.16963	0.0569881	-38.0716	0	0	AT1G12040	leucine-rich repeat/extensin 1
Smechr1100683	5910.99	3.76694	0.0349928	107.649	0	0	AT5G64750	Integrase-type DNA-binding superfamily protein
Smechr1100719	2294.5	-2.0763	0.0498143	-41.6809	0	0	AT5G64840	general control non-repressible 5
Smechr1101537	1782.77	3.58316	0.0592179	60.5081	0	0	AT2G02010	glutamate decarboxylase 4
Smechr1101888	8970.02	2.6824	0.0248144	108.099	0	0	AT3G02230	reversibly glycosylated polypeptide 1
Smechr1101950	852.5	-3.48547	0.0901401	-38.6673	0	0	AT5G07990	Cytochrome P450 superfamily protein
Smechr1102164	3528.85	4.07684	0.0522302	78.0551	0	0	AT1G71140	MATE efflux family protein
Smechr1102211	749.807	-4.79358	0.115364	-41.5518	0	0	AT1G70830	MLP-like protein 28
Smechr1102228	1897.6	2.70191	0.0556324	48.5671	0	0	AT1G70750	Protein of unknown function, DUF593
Smechr1102381	14081.1	-3.72066	0.0240004	-155.025	0	0	AT3G26650	glyceraldehyde 3-phosphate dehydrogenase A subunit
Smechr1102411	1501.1	3.14944	0.06922	45.499	0	0	AT2G41380	S-adenosyl-L-methionine-dependent methyltransferases superfamily protein
Smechr1102462	5344.42	3.38018	0.0344501	98.1184	0	0	AT2G41560	autoinhibited Ca(2+)-ATPase, isoform 4
Smechr1102489	1705.64	-2.49386	0.0641738	-38.861	0	0	AT5G13630	magnesium-chelatase subunit chlH, chloroplast, putative / Mg-protoporphyrin IX chelatase, putative (CHLH)
Smechr1102623	1263.87	7.75389	0.206156	37.6118	0	0	AT5G64750	Integrase-type DNA-binding superfamily protein
Smechr1102676	1389.61	3.35086	0.0647975	51.7128	0	0	AT1G07570	Protein kinase superfamily protein
Smechr1200076	2699.02	2.90087	0.0477699	60.7259	0	0	AT2G26650	K+ transporter 1
Smechr1200106	9002.38	3.01501	0.0262435	114.886	0	0	AT4G29010	Enoyl-CoA hydratase/isomerase family
Smechr1200116	1780.84	-2.45829	0.0590862	-41.6051	0	0	AT1G67280	Glyoxalase/Bleomycin resistance protein/Dioxygenase superfamily protein
Smechr1200150	6199.92	4.45067	0.0831755	53.5095	0	0	AT4G26260	myo-inositol oxygenase 4
Smechr1200189	1291.85	-3.18144	0.0719244	-44.2331	0	0	AT2G06520	photosystem II subunit X
Smechr1200230	1049.83	-4.57656	0.0937517	-48.8158	0	0	AT2G10940	Bifunctional inhibitor/lipid-transfer protein/seed storage 2S albumin superfamily protein
Smechr1200276	1370.54	-2.87779	0.0636972	-45.1792	0	0	AT1G18730	NDH dependent flow 6
Smechr1200301	3208.19	-2.41946	0.0470147	-51.4618	0	0	AT3G12500	basic chitinase
Smechr1200365	2304.69	-4.63252	0.0718792	-64.4487	0	0	AT4G00430	plasma membrane intrinsic protein 1;4
Smechr1201535	1996.74	2.74911	0.0588069	46.7482	0	0	AT2G28550	related to AP2.7
Smechr1201539	3619.31	2.60497	0.0419629	62.0779	0	0	AT4G15093	catalytic LigB subunit of aromatic ring-opening dioxygenase family
Smechr1201674	1892.58	3.42984	0.0556092	61.6776	0	0	AT3G11840	plant U-box 24
Smechr1201680	2463.12	-2.41366	0.0470467	-51.3034	0	0	AT5G40950	ribosomal protein large subunit 27
Smechr1201719	5442.81	2.14675	0.0333509	64.3684	0	0	AT2G27500	Glycosyl hydrolase superfamily protein
Smechr1201733	4024.41	2.34791	0.0406087	57.8178	0	0	AT5G22470	NAD+ ADP-ribosyltransferases;NAD+ ADP-ribosyltransferases
Smechr1201770	1850.7	-2.11807	0.054171	-39.0997	0	0	AT5G22740	cellulose synthase-like A02
Smechr1201827	1057.5	-4.66462	0.0951539	-49.0219	0	0	AT2G36870	xyloglucan endotransglucosylase/hydrolase 32
Smechr0400788	1023.49	-2.65771	0.0708672	-37.5027	8.32e-308	2.8e-306	AT5G62730	Major facilitator superfamily protein
Smechr0802479	1238.8	-3.3227	0.0886147	-37.496	1.07e-307	3.6e-306	AT1G64390	glycosyl hydrolase 9C2
Smechr0201843	1233.89	2.72215	0.0727591	37.4132	2.39e-306	7.99e-305	AT1G11330	S-locus lectin protein kinase family protein
Smechr0202494	1463.11	-2.1067	0.0563142	-37.4098	2.71e-306	9.04e-305	AT1G66670	CLP protease proteolytic subunit 3
Smechr0802281	1261.25	-3.22783	0.0864027	-37.358	1.88e-305	6.28e-304	AT4G22890	PGR5-LIKE A
Smechr1002534	784.265	-3.40728	0.0916501	-37.177	1.61e-302	5.33e-301	AT3G52890	KCBP-interacting protein kinase
Smechr0203117	1950.14	-2.24722	0.0605673	-37.1028	2.53e-301	8.37e-300	AT5G40640	-
Smechr0303053	1544.14	-2.31115	0.0623897	-37.0438	2.26e-300	7.46e-299	AT3G47470	light-harvesting chlorophyll-protein complex I subunit A4
Smechr1000146	663.116	-3.68731	0.0996064	-37.0188	5.7e-300	1.88e-298	AT1G68590	Ribosomal protein PSRP-3/Ycf65
Smechr0201976	1586.54	-2.48686	0.0672102	-37.0011	1.1e-299	3.61e-298	AT4G04020	fibrillin
Smechr0601826	1506.62	-2.03029	0.054956	-36.9438	9.15e-299	2.99e-297	AT3G14610	cytochrome P450, family 72, subfamily A, polypeptide 7
Smechr0302101	842.162	-3.20645	0.0869236	-36.8882	7.15e-298	2.33e-296	AT5G52780	Protein of unknown function (DUF3464)
Smechr0202285	2982.21	2.33517	0.0633222	36.8775	1.06e-297	3.45e-296	AT4G36220	ferulic acid 5-hydroxylase 1
Smechr0801797	1445.43	-2.1267	0.0576722	-36.8756	1.14e-297	3.7e-296	AT4G19380	Long-chain fatty alcohol dehydrogenase family protein
Smechr1102322	1132.63	-2.78947	0.0757097	-36.8442	3.62e-297	1.18e-295	AT5G08380	alpha-galactosidase 1
Smechr0302234	929.736	-2.86615	0.0779144	-36.7859	3.1e-296	1.01e-294	AT5G53490	Tetratricopeptide repeat (TPR)-like superfamily protein
Smechr0500260	1961.17	-2.05212	0.0558008	-36.7759	4.49e-296	1.45e-294	AT3G56360	-
Smechr1201652	1357.32	-2.27048	0.0617492	-36.7695	5.68e-296	1.83e-294	AT2G27080	Late embryogenesis abundant (LEA) hydroxyproline-rich glycoprotein family
Smechr0802406	632.715	-4.92814	0.13418	-36.7278	2.63e-295	8.47e-294	AT4G23496	SPIRAL1-like5
Smechr0303227	1839.32	4.47274	0.121792	36.7244	2.98e-295	9.57e-294	AT3G14250	RING/U-box superfamily protein
Smechr1102507	1688.13	-2.37464	0.0646612	-36.7244	2.98e-295	9.57e-294	AT5G20950	Glycosyl hydrolase family protein
Smechr0102040	1037.98	-2.48779	0.0678743	-36.6529	4.11e-294	1.31e-292	AT5G12470	Protein of unknown function (DUF3411)
Smechr0702320	626.027	4.11802	0.112364	36.649	4.74e-294	1.51e-292	AT1G78530	Protein kinase superfamily protein
Smechr0602532	979.676	-2.62012	0.0715125	-36.6386	6.94e-294	2.21e-292	AT5G63310	nucleoside diphosphate kinase 2
Smechr0101783	1374.46	2.12652	0.0580648	36.6232	1.22e-293	3.89e-292	AT5G47070	Protein kinase superfamily protein
Smechr0401904	1828.31	-2.01793	0.0551622	-36.5817	5.58e-293	1.77e-291	AT4G08950	Phosphate-responsive 1 family protein
Smechr0203040	1232.86	-2.20038	0.0601576	-36.5769	6.66e-293	2.11e-291	AT3G55250	-
Smechr0201995	1366.7	-2.22493	0.0608646	-36.5553	1.47e-292	4.64e-291	AT5G17230	PHYTOENE SYNTHASE
Smechr0600389	1444.15	-2.1079	0.0578305	-36.4497	6.96e-291	2.2e-289	AT5G48380	BAK1-interacting receptor-like kinase 1
Smechr1201349	1154.29	2.40157	0.0659478	36.4162	2.36e-290	7.42e-289	AT5G19450	calcium-dependent protein kinase 19
Smechr1000136	2581.39	-2.19986	0.0605492	-36.3317	5.11e-289	1.6e-287	AT1G68560	alpha-xylosidase 1
Smechr0902251	1069.44	-2.37335	0.0654464	-36.264	5.98e-288	1.87e-286	AT3G63380	ATPase E1-E2 type family protein / haloacid dehalogenase-like hydrolase family protein
Smechr1201365	567.129	4.45109	0.123176	36.136	6.18e-286	1.93e-284	AT5G63450	cytochrome P450, family 94, subfamily B, polypeptide 1
Smechr0700063	12364.2	6.01871	0.16667	36.1116	1.49e-285	4.64e-284	AT5G17420	Cellulose synthase family protein
Smechr0301481	1108.45	-2.43744	0.0675855	-36.0646	8.16e-285	2.52e-283	AT1G70300	K+ uptake permease 6
Smechr1102045	610.229	5.63701	0.156303	36.0647	8.12e-285	2.52e-283	AT1G13260	related to ABI3/VP1 1
Smechr1001580	1519.3	-2.16663	0.0603177	-35.9203	1.47e-282	4.55e-281	AT1G69780	Homeobox-leucine zipper protein family
Smechr0502617	8603.62	2.31649	0.0645435	35.8903	4.32e-282	1.33e-280	AT4G13940	S-adenosyl-L-homocysteine hydrolase
Smechr0900665	3688.17	2.8673	0.0801164	35.7892	1.63e-280	4.99e-279	AT1G70850	MLP-like protein 34
Smechr0101306	1256.22	-2.50474	0.07001	-35.7769	2.53e-280	7.75e-279	AT3G61870	-
Smechr1102458	1467.15	-2.30104	0.0643377	-35.7651	3.85e-280	1.18e-278	AT2G41540	6-phosphogluconate dehydrogenase family protein
Smechr1200202	615.283	-5.33885	0.149503	-35.7107	2.7e-279	8.25e-278	AT1G19150	photosystem I light harvesting complex gene 6
Smechr0702505	1702.08	-2.37192	0.0666141	-35.6068	1.1e-277	3.34e-276	AT5G54600	Translation protein SH3-like family protein
Smechr0900113	1313.6	-2.28843	0.0643469	-35.5639	5.06e-277	1.54e-275	AT5G03650	starch branching enzyme 2.2
Smechr0101265	974.698	-2.93124	0.0824657	-35.5449	9.96e-277	3.01e-275	AT5G07020	proline-rich family protein
Smechr0702317	1051.99	-2.59179	0.0729215	-35.5422	1.1e-276	3.31e-275	AT1G78510	solanesyl diphosphate synthase 1
Smechr0103734	811.382	-2.85609	0.0804533	-35.5	4.91e-276	1.48e-274	AT4G33145	-
Smechr1100351	823.424	-2.90031	0.0818167	-35.4488	3.03e-275	9.08e-274	AT5G04310	Pectin lyase-like superfamily protein
Smechr0900524	1206.67	-2.0649	0.0582952	-35.4215	7.98e-275	2.39e-273	AT1G47890	receptor like protein 7
Smechr0902235	3378.57	-3.09723	0.0874985	-35.3975	1.86e-274	5.57e-273	AT3G22840	Chlorophyll A-B binding family protein
Smechr1101016	665.05	3.57513	0.10106	35.3764	3.93e-274	1.17e-272	AT3G26310	cytochrome P450, family 71, subfamily B, polypeptide 35
Smechr0302755	1264.49	-2.24191	0.0634993	-35.3061	4.73e-273	1.41e-271	AT3G48200	-
Smechr0101872	1349.42	-2.0253	0.0573952	-35.2869	9.33e-273	2.76e-271	AT1G08540	RNApolymerase sigma subunit 2
Smechr0901707	3129.96	-3.35534	0.0950889	-35.2863	9.52e-273	2.81e-271	AT3G63140	chloroplast stem-loop binding protein of 41 kDa
Smechr0303409	589.211	4.04493	0.114639	35.2842	1.03e-272	3.03e-271	AT1G49000	-
Smechr1102423	1547.17	2.16482	0.0613568	35.2825	1.09e-272	3.21e-271	AT5G04020	calmodulin binding
Smechr0303346	689.019	3.11906	0.0884754	35.2535	3.04e-272	8.92e-271	AT1G18390	Protein kinase superfamily protein
Smechr0203027	788.628	-2.8697	0.0815362	-35.1955	2.35e-271	6.88e-270	AT3G28050	nodulin MtN21 /EamA-like transporter family protein
Smechr0202573	596.562	5.69859	0.162036	35.1687	6.02e-271	1.76e-269	AT3G49780	phytosulfokine 4 precursor
Smechr1100018	1130.4	-2.21413	0.0630039	-35.1428	1.5e-270	4.38e-269	AT4G16390	pentatricopeptide (PPR) repeat-containing protein
Smechr1002081	1509.2	4.18698	0.119497	35.0383	5.89e-269	1.71e-267	AT1G69490	NAC-like, activated by AP3/PI
Smechr0802419	528.334	4.70928	0.135255	34.8179	1.31e-265	3.77e-264	AT4G23550	WRKY family transcription factor
Smechr0303216	1085.83	-2.41026	0.0692708	-34.7947	2.92e-265	8.42e-264	AT1G16080	-
Smechr1001980	868.734	-2.61814	0.0752534	-34.791	3.32e-265	9.57e-264	AT2G03420	-
Smechr0800313	762.261	2.85412	0.0821616	34.7379	2.11e-264	6.06e-263	AT1G05680	Uridine diphosphate glycosyltransferase 74E2
Smechr0100586	828.652	2.97013	0.0855205	34.73	2.78e-264	7.97e-263	AT1G17840	white-brown complex homolog protein 11
Smechr0901384	1188.34	-2.16959	0.0625057	-34.7102	5.52e-264	1.58e-262	AT3G25410	Sodium Bile acid symporter family
Smechr1002499	776.511	-2.81285	0.0812005	-34.6408	6.15e-263	1.76e-261	AT3G53130	Cytochrome P450 superfamily protein
Smechr0702040	2133.04	-2.75507	0.0795924	-34.6147	1.52e-262	4.34e-261	AT2G20870	cell wall protein precursor, putative
Smechr1100087	881.508	2.71492	0.0784679	34.5991	2.6e-262	7.42e-261	AT1G05000	Phosphotyrosine protein phosphatases superfamily protein
Smechr0100925	520.149	-4.80288	0.13886	-34.588	3.82e-262	1.09e-260	AT1G09240	nicotianamine synthase 3
Smechr1001663	1058.52	2.88263	0.083419	34.556	1.16e-261	3.29e-260	AT3G54000	-
Smechr0301485	667.546	-3.40765	0.0987402	-34.5113	5.43e-261	1.54e-259	AT1G70280	NHL domain-containing protein
Smechr0302866	1169.56	2.22247	0.0644852	34.4648	2.7e-260	7.61e-259	AT5G62570	Calmodulin binding protein-like
Smechr0702264	1127.42	-2.53728	0.0736603	-34.4457	5.23e-260	1.47e-258	AT3G13120	Ribosomal protein S10p/S20e family protein
Smechr0300130	737.393	3.02393	0.0880576	34.3404	1.96e-258	5.51e-257	AT5G58950	Protein kinase superfamily protein
Smechr0800162	838.812	-2.97056	0.0865395	-34.3261	3.21e-258	8.99e-257	AT1G64680	-
Smechr0602189	1894.26	2.00851	0.0585918	34.2797	1.57e-257	4.41e-256	AT4G32850	nuclear poly(a) polymerase
Smechr0401393	571.73	-3.53519	0.103214	-34.2511	4.2e-257	1.17e-255	AT4G37925	subunit NDH-M of NAD(P)H:plastoquinone dehydrogenase complex
Smechr0301837	772.691	-3.15399	0.0923859	-34.1393	1.93e-255	5.37e-254	AT5G51550	EXORDIUM like 3
Smechr0602560	644.751	-3.32746	0.0976263	-34.0836	1.29e-254	3.59e-253	AT2G39518	Uncharacterised protein family (UPF0497)
Smechr0402349	749.597	3.81733	0.112133	34.043	5.15e-254	1.43e-252	AT3G50700	indeterminate(ID)-domain 2
Smechr0500888	1055.03	-2.29152	0.0674518	-33.9728	5.62e-253	1.55e-251	AT1G19210	Integrase-type DNA-binding superfamily protein
Smechr0104230	831.013	-2.7579	0.0812589	-33.9397	1.73e-252	4.77e-251	AT3G32930	-
Smechr0201967	1002.01	-2.44926	0.0721719	-33.9365	1.93e-252	5.31e-251	AT4G04330	Chaperonin-like RbcX protein
Smechr0101935	517.682	3.83138	0.113151	33.8608	2.52e-251	6.89e-250	AT3G09270	glutathione S-transferase TAU 8
Smechr0400160	646.242	-3.82221	0.113007	-33.8227	9.16e-251	2.5e-249	AT1G42550	plastid movement impaired1
Smechr0401587	6471.91	-2.37435	0.070239	-33.8039	1.73e-250	4.71e-249	-	-
Smechr0201662	874.253	-2.7115	0.0802786	-33.7761	4.43e-250	1.2e-248	AT1G28440	HAESA-like 1
Smechr0402491	527.955	-3.85418	0.114479	-33.6672	1.74e-248	4.73e-247	AT1G75820	Leucine-rich receptor-like protein kinase family protein
Smechr0303068	497.655	-4.10937	0.12248	-33.5514	8.59e-247	2.31e-245	AT1G18835	mini zinc finger
Smechr1201527	1031.69	2.20463	0.0658356	33.4869	7.48e-246	2e-244	-	-
Smechr0101053	1371.75	-2.28917	0.068362	-33.486	7.69e-246	2.06e-244	AT1G09010	glycoside hydrolase family 2 protein
Smechr1101944	1072.8	2.18629	0.0652955	33.483	8.51e-246	2.27e-244	AT3G02360	6-phosphogluconate dehydrogenase family protein
Smechr0201862	1041.24	-2.18158	0.0652486	-33.435	4.26e-245	1.14e-243	AT1G11430	plastid developmental protein DAG, putative
Smechr0501957	567.24	3.27875	0.0982198	33.3817	2.53e-244	6.73e-243	AT3G12120	fatty acid desaturase 2
Smechr0901775	953.89	2.51678	0.0754395	33.3616	4.95e-244	1.32e-242	AT3G51895	sulfate transporter 3;1
Smechr0601981	1103.28	-2.16337	0.0649748	-33.2955	4.49e-243	1.19e-241	AT1G35680	Ribosomal protein L21
Smechr0900707	627.262	-5.77793	0.173716	-33.2608	1.42e-242	3.76e-241	AT2G38170	cation exchanger 1
Smechr0100348	908.975	2.76621	0.0832659	33.2214	5.29e-242	1.4e-240	AT3G50530	CDPK-related kinase
Smechr0801844	907.867	2.67335	0.0805678	33.1814	2e-241	5.28e-240	AT1G31830	Amino acid permease family protein
Smechr0700673	1266.63	-2.13569	0.0643699	-33.1784	2.21e-241	5.82e-240	AT5G57345	-
Smechr1200188	621.975	-3.41452	0.102926	-33.1747	2.49e-241	6.57e-240	AT2G06520	photosystem II subunit X
Smechr0302521	988.242	2.47033	0.0744682	33.173	2.64e-241	6.93e-240	AT1G17860	Kunitz family trypsin and protease inhibitor protein
Smechr0502058	1156.52	-2.45916	0.0741483	-33.1653	3.4e-241	8.93e-240	AT1G32860	Glycosyl hydrolase superfamily protein
Smechr0303488	1115.1	-2.45222	0.0741776	-33.0587	1.17e-239	3.04e-238	AT1G79850	ribosomal protein S17
Smechr0100613	879.413	-2.93527	0.0888375	-33.0408	2.11e-239	5.5e-238	AT1G15820	light harvesting complex photosystem II subunit 6
Smechr1200237	951.675	-2.51664	0.0762093	-33.0227	3.84e-239	9.99e-238	AT4G02530	chloroplast thylakoid lumen protein
Smechr1201219	1050.94	2.10652	0.063796	33.0196	4.25e-239	1.11e-237	AT2G02800	protein kinase 2B
Smechr0201633	970.791	-2.48713	0.0753546	-33.0057	6.73e-239	1.75e-237	AT1G53210	sodium/calcium exchanger family protein / calcium-binding EF hand family protein
Smechr0301504	672.892	-4.33773	0.131669	-32.9443	5.1e-238	1.32e-236	AT1G24020	MLP-like protein 423
Smechr0701586	655.865	2.86909	0.0871537	32.9199	1.14e-237	2.94e-236	AT2G43000	NAC domain containing protein 42
Smechr1001067	481.696	-4.54998	0.1383	-32.8994	2.24e-237	5.77e-236	AT1G55370	NDH-dependent cyclic electron flow 5
Smechr0601031	540.656	3.76394	0.114449	32.8876	3.31e-237	8.5e-236	AT3G10960	AZA-guanine resistant1
Smechr0302799	1259.83	-2.1825	0.0665061	-32.8165	3.43e-236	8.78e-235	AT1G74730	Protein of unknown function (DUF1118)
Smechr0300327	1382.71	-2.00073	0.0610024	-32.7975	6.38e-236	1.63e-234	AT5G38660	acclimation of photosynthesis to environment
Smechr1201763	1489.26	2.2074	0.0673062	32.7964	6.63e-236	1.69e-234	AT1G08250	arogenate dehydratase 6
Smechr1200455	896.206	2.53485	0.0773446	32.7734	1.41e-235	3.59e-234	AT5G55390	ENHANCED DOWNY MILDEW 2
Smechr0602761	788.562	-2.62271	0.0801024	-32.742	3.94e-235	1e-233	AT4G33790	Jojoba acyl CoA reductase-related male sterility protein
Smechr1100142	792.145	2.45362	0.075176	32.6384	1.17e-233	2.97e-232	AT3G17860	jasmonate-zim-domain protein 3
Smechr0302320	899.629	-2.70733	0.0831521	-32.5588	1.57e-232	3.98e-231	AT5G24655	response to low sulfur 4
Smechr0104138	2177.73	-2.08424	0.064107	-32.5119	7.24e-232	1.83e-230	AT5G06390	FASCICLIN-like arabinogalactan protein 17 precursor
Smechr0502326	484.928	-5.01235	0.154279	-32.4889	1.53e-231	3.85e-230	AT5G67090	Subtilisin-like serine endopeptidase family protein
Smechr0303116	1469.93	-2.03344	0.0627223	-32.4197	1.45e-230	3.63e-229	AT5G20190	Tetratricopeptide repeat (TPR)-like superfamily protein
Smechr0801782	655.497	-3.28147	0.101291	-32.3966	3.06e-230	7.67e-229	AT1G31650	RHO guanyl-nucleotide exchange factor 14
Smechr0902660	709.407	2.91921	0.0902651	32.3404	1.89e-229	4.73e-228	AT2G43120	RmlC-like cupins superfamily protein
Smechr0602231	1078.91	2.17465	0.0672994	32.3131	4.58e-229	1.14e-227	AT1G80280	alpha/beta-Hydrolases superfamily protein
Smechr1200672	643.814	3.14661	0.0977049	32.2053	1.49e-227	3.69e-226	AT4G25250	Plant invertase/pectin methylesterase inhibitor superfamily protein
Smechr0303283	665.486	-3.09317	0.0960649	-32.1988	1.84e-227	4.54e-226	AT1G48480	receptor-like kinase 1
Smechr0300520	479.92	-4.08869	0.127122	-32.1634	5.73e-227	1.42e-225	AT2G45550	cytochrome P450, family 76, subfamily C, polypeptide 4
Smechr0402424	723.996	-3.4026	0.105875	-32.1378	1.31e-226	3.22e-225	AT1G75460	ATP-dependent protease La (LON) domain protein
Smechr1200283	1220.16	-2.0962	0.06531	-32.0961	4.99e-226	1.23e-224	AT2G17230	EXORDIUM like 5
Smechr0200646	1005.21	-2.29	0.071411	-32.0678	1.24e-225	3.04e-224	AT1G20020	ferredoxin-NADP(+)-oxidoreductase 2
Smechr1101947	653.595	-3.81405	0.118971	-32.0588	1.66e-225	4.06e-224	AT5G07990	Cytochrome P450 superfamily protein
Smechr0100015	1046.02	2.11908	0.0661167	32.0507	2.15e-225	5.26e-224	AT2G17220	Protein kinase superfamily protein
Smechr0802515	1177.16	-2.26983	0.0708319	-32.0453	2.55e-225	6.23e-224	AT1G64510	Translation elongation factor EF1B/ribosomal protein S6 family protein
Smechr1000024	877.817	2.22867	0.0696388	32.0033	9.82e-225	2.39e-223	AT4G27290	S-locus lectin protein kinase family protein
Smechr0400193	767.396	2.83235	0.0887188	31.925	1.2e-223	2.91e-222	AT4G27290	S-locus lectin protein kinase family protein
Smechr0401756	459.821	4.36664	0.136825	31.9139	1.71e-223	4.15e-222	AT1G22750	-
Smechr0301950	1081.37	-2.12047	0.0666496	-31.8152	3.99e-222	9.61e-221	AT5G52110	Protein of unknown function (DUF2930)
Smechr0600243	564.761	-3.62077	0.113895	-31.7903	8.8e-222	2.12e-220	AT1G07180	alternative NAD(P)H dehydrogenase 1
Smechr0104010	1467.38	2.3684	0.0746186	31.74	4.36e-221	1.05e-219	AT5G54440	CLUB
Smechr0601839	524.743	-3.38307	0.106593	-31.7382	4.62e-221	1.11e-219	AT1G32520	-
Smechr0500826	647.077	-2.84311	0.0896031	-31.7301	5.98e-221	1.43e-219	AT1G06680	photosystem II subunit P-1
Smechr0201534	1227.41	2.06002	0.0649254	31.729	6.18e-221	1.48e-219	AT4G39630	-
Smechr0201091	792.407	3.16321	0.0996992	31.7275	6.49e-221	1.55e-219	AT3G28490	Oxoglutarate/iron-dependent oxygenase
Smechr0901029	982.064	2.12975	0.0671537	31.7145	9.8e-221	2.34e-219	AT2G28330	-
Smechr0104202	839.127	-2.54587	0.0802958	-31.7062	1.28e-220	3.05e-219	AT2G34860	DnaJ/Hsp40 cysteine-rich domain superfamily protein
Smechr0100442	1079.66	-2.27623	0.0720388	-31.5973	4.02e-219	9.54e-218	AT2G14880	SWIB/MDM2 domain superfamily protein
Smechr0100975	451.094	4.18722	0.132722	31.5489	1.86e-218	4.4e-217	AT1G09155	phloem protein 2-B15
Smechr0800023	737.319	-2.9228	0.0928218	-31.4883	1.26e-217	2.98e-216	AT1G32450	nitrate transporter 1.5
Smechr1201074	853.679	2.30048	0.0731014	31.4697	2.26e-217	5.33e-216	AT4G12070	-
Smechr0201652	486.054	-3.76856	0.119872	-31.4382	6.08e-217	1.43e-215	AT4G35160	O-methyltransferase family protein
Smechr0801827	627.036	-3.31747	0.105676	-31.3929	2.53e-216	5.96e-215	AT4G19170	nine-cis-epoxycarotenoid dioxygenase 4
Smechr0600084	1118.55	2.35488	0.075052	31.3767	4.21e-216	9.9e-215	AT3G62150	P-glycoprotein 21
Smechr0801937	1054.11	2.27307	0.0724766	31.3629	6.5e-216	1.53e-214	AT4G17720	RNA-binding (RRM/RBD/RNP motifs) family protein
Smechr0602559	645.593	-3.16315	0.100899	-31.3497	9.82e-216	2.31e-214	AT2G39530	Uncharacterised protein family (UPF0497)
Smechr0401851	895.469	2.5107	0.0803318	31.2542	1.96e-214	4.58e-213	AT1G78070	Transducin/WD40 repeat-like superfamily protein
Smechr1200250	1206	-2.00077	0.0640873	-31.2195	5.8e-214	1.35e-212	AT1G29070	Ribosomal protein L34
Smechr1100840	596.8	-3.02642	0.0970117	-31.1965	1.19e-213	2.77e-212	AT5G10150	Domain of unknown function (DUF966)
Smechr0701461	542.755	-3.66215	0.117437	-31.184	1.76e-213	4.07e-212	AT3G22120	cell wall-plasma membrane linker protein
Smechr0702728	1072.22	2.04563	0.0656553	31.1572	4.05e-213	9.38e-212	AT5G64150	RNA methyltransferase family protein
Smechr1000023	695.067	2.76191	0.0887747	31.1115	1.68e-212	3.89e-211	AT2G01340	-
Smechr1002597	517.416	-3.61318	0.116174	-31.1015	2.3e-212	5.31e-211	AT2G01820	Leucine-rich repeat protein kinase family protein
Smechr1201811	913.535	-2.23177	0.0717634	-31.0991	2.48e-212	5.72e-211	AT3G44890	ribosomal protein L9
Smechr0601893	511.309	3.42146	0.110108	31.0736	5.47e-212	1.26e-210	AT1G72510	Protein of unknown function (DUF1677)
Smechr0202074	798.927	-2.67611	0.086299	-31.0097	3.99e-211	9.17e-210	AT5G44680	DNA glycosylase superfamily protein
Smechr0800211	448.567	-4.44599	0.14338	-31.0084	4.15e-211	9.53e-210	AT4G02780	Terpenoid cyclases/Protein prenyltransferases superfamily protein
Smechr0201105	522.462	3.22219	0.103957	30.9953	6.23e-211	1.43e-209	AT2G16890	UDP-Glycosyltransferase superfamily protein
Smechr0300911	991.521	2.59358	0.0837009	30.9863	8.24e-211	1.89e-209	AT1G10740	alpha/beta-Hydrolases superfamily protein
Smechr0203019	752.39	-2.43527	0.0787251	-30.9339	4.18e-210	9.55e-209	AT5G14910	Heavy metal transport/detoxification superfamily protein
Smechr0802573	992.58	2.15128	0.0696341	30.894	1.44e-209	3.27e-208	AT1G32780	GroES-like zinc-binding dehydrogenase family protein
Smechr0900022	718.059	-2.95298	0.0956803	-30.863	3.75e-209	8.52e-208	AT2G36145	-
Smechr0301938	1227.84	-2.11838	0.0686862	-30.8415	7.29e-209	1.65e-207	AT4G25480	dehydration response element B1A
Smechr0101171	1318.8	-2.00064	0.0650293	-30.7652	7.65e-208	1.72e-206	AT3G04870	zeta-carotene desaturase
Smechr0200640	428.557	-4.44273	0.144501	-30.7453	1.41e-207	3.18e-206	AT5G66190	ferredoxin-NADP(+)-oxidoreductase 1
Smechr0603105	607.565	-3.73432	0.121599	-30.7103	4.15e-207	9.3e-206	AT5G33370	GDSL-like Lipase/Acylhydrolase superfamily protein
Smechr0500700	723.84	2.41566	0.0787004	30.6944	6.76e-207	1.51e-205	AT4G25030	-
Smechr0702027	1153.1	2.13534	0.0695721	30.6924	7.18e-207	1.61e-205	AT4G28190	Developmental regulator, ULTRAPETALA
Smechr1002679	799.196	-2.43604	0.0795601	-30.6189	6.85e-206	1.53e-204	AT3G56910	plastid-specific 50S ribosomal protein 5
Smechr1002261	1093.04	-2.17168	0.0709882	-30.5921	1.56e-205	3.47e-204	AT3G53140	O-methyltransferase family protein
Smechr0701463	924.168	-2.21686	0.0724822	-30.5849	1.94e-205	4.31e-204	AT2G29730	UDP-glucosyl transferase 71D1
Smechr0401569	978.276	2.07815	0.0679777	30.5711	2.97e-205	6.59e-204	AT1G78780	pathogenesis-related family protein
Smechr0900009	1141.28	2.12754	0.0697529	30.5011	2.52e-204	5.58e-203	AT5G06250	AP2/B3-like transcriptional factor family protein
Smechr0800033	895.488	-2.2451	0.0738663	-30.3941	6.57e-203	1.44e-201	AT4G17600	Chlorophyll A-B binding family protein
Smechr0104105	464.462	-3.5276	0.116185	-30.3619	1.75e-202	3.85e-201	AT1G66150	transmembrane kinase 1
Smechr0302518	526.761	3.01143	0.0991875	30.361	1.8e-202	3.95e-201	AT1G17860	Kunitz family trypsin and protease inhibitor protein
Smechr0202777	414.117	3.93853	0.13009	30.2754	2.42e-201	5.27e-200	AT2G23770	protein kinase family protein / peptidoglycan-binding LysM domain-containing protein
Smechr0202273	684.351	-3.59085	0.118689	-30.2542	4.59e-201	1e-199	AT1G80160	Lactoylglutathione lyase / glyoxalase I family protein
Smechr0103971	854.283	-2.27789	0.0752998	-30.251	5.06e-201	1.1e-199	AT1G50320	thioredoxin X
Smechr0101163	767.762	-2.40922	0.0797077	-30.2257	1.09e-200	2.36e-199	AT1G54500	Rubredoxin-like superfamily protein
Smechr1001558	578.712	-2.9437	0.0975798	-30.1671	6.41e-200	1.39e-198	AT2G02590	-
Smechr0902502	1302.79	-2.45965	0.0815984	-30.1434	1.31e-199	2.83e-198	AT3G24190	Protein kinase superfamily protein
Smechr0901390	756.573	-2.34079	0.0777051	-30.1241	2.35e-199	5.07e-198	AT2G43060	ILI1 binding bHLH 1
Smechr0601866	396.37	3.94807	0.131133	30.1074	3.87e-199	8.35e-198	AT2G15490	UDP-glycosyltransferase 73B4
Smechr0104124	674.856	-2.7873	0.0928103	-30.0322	3.73e-198	7.99e-197	AT3G52380	chloroplast RNA-binding protein 33
Smechr0902622	39195.1	-2.98888	0.0995919	-30.0113	6.99e-198	1.5e-196	-	-
Smechr0300157	403.018	4.54895	0.151786	29.9696	2.45e-197	5.23e-196	AT4G21510	F-box family protein
Smechr0400218	675.762	-3.10198	0.103593	-29.9439	5.28e-197	1.13e-195	AT5G53750	CBS domain-containing protein
Smechr0701628	826.357	2.32571	0.0776985	29.9326	7.42e-197	1.58e-195	AT4G26270	phosphofructokinase 3
Smechr0401924	1042.7	-2.60367	0.087166	-29.8702	4.79e-196	1.02e-194	AT4G40060	homeobox protein 16
Smechr1001572	904.229	-2.9123	0.0975672	-29.8492	9e-196	1.91e-194	AT1G14390	Leucine-rich repeat protein kinase family protein
Smechr0702290	667.514	2.80082	0.0938334	29.8488	9.09e-196	1.92e-194	AT1G30040	gibberellin 2-oxidase
Smechr1002785	462.913	3.26479	0.109409	29.8403	1.17e-195	2.48e-194	AT5G66950	Pyridoxal phosphate (PLP)-dependent transferases superfamily protein
Smechr1200381	641.638	-2.72438	0.0913333	-29.829	1.64e-195	3.47e-194	AT2G39470	PsbP-like protein 2
Smechr0303452	471.554	3.63156	0.1218	29.8158	2.44e-195	5.15e-194	AT1G79990	structural molecules
Smechr0601065	1017.93	-3.07175	0.103052	-29.8078	3.09e-195	6.52e-194	AT2G40610	expansin A8
Smechr0801972	697.339	-2.62872	0.0884135	-29.7321	2.95e-194	6.2e-193	AT2G35410	RNA-binding (RRM/RBD/RNP motifs) family protein
Smechr0401928	6016.03	5.24111	0.176512	29.6926	9.56e-194	2e-192	AT1G72230	Cupredoxin superfamily protein
Smechr0201873	508.89	2.96595	0.100234	29.5902	1.99e-192	4.16e-191	AT5G54630	zinc finger protein-related
Smechr0202535	627.646	-2.89633	0.0979219	-29.578	2.87e-192	5.98e-191	AT5G49665	Zinc finger (C3HC4-type RING finger) family protein
Smechr0100912	1003.01	-2.24943	0.0760972	-29.5599	4.9e-192	1.02e-190	AT1G56500	haloacid dehalogenase-like hydrolase family protein
Smechr0400600	382.114	-4.33858	0.146813	-29.5518	6.22e-192	1.29e-190	AT2G01590	chlororespiratory reduction 3
Smechr0203038	840.47	-2.18202	0.073957	-29.5039	2.57e-191	5.34e-190	AT3G01480	cyclophilin 38
Smechr0201286	1652.01	-2.29311	0.0779367	-29.4227	2.81e-190	5.81e-189	AT5G45670	GDSL-like Lipase/Acylhydrolase superfamily protein
Smechr0302228	915.657	-2.13738	0.0728571	-29.3366	3.54e-189	7.29e-188	AT5G24314	plastid transcriptionally active7
Smechr0502594	2935.12	-4.26848	0.145517	-29.3332	3.92e-189	8.05e-188	-	-
Smechr0701760	820.804	-2.18462	0.0746113	-29.2801	1.86e-188	3.81e-187	AT2G04842	threonyl-tRNA synthetase, putative / threonine--tRNA ligase, putative
Smechr0202242	1844.49	-2.50309	0.0855111	-29.2721	2.35e-188	4.81e-187	AT3G50080	VIER F-box proteine 2
Smechr0802523	819.099	2.17009	0.0741726	29.2573	3.62e-188	7.4e-187	AT4G24020	NIN like protein 7
Smechr0601909	499.684	-3.49105	0.119356	-29.2489	4.63e-188	9.45e-187	AT4G32260	ATPase, F0 complex, subunit B/B', bacterial/chloroplast
Smechr0502558	612.331	-2.99024	0.102616	-29.14	1.12e-186	2.27e-185	AT2G24820	translocon at the inner envelope membrane of chloroplasts 55-II
Smechr0201205	435.893	3.7781	0.129838	29.0986	3.74e-186	7.58e-185	AT2G38300	myb-like HTH transcriptional regulator family protein
Smechr0801836	1015.4	4.27241	0.146907	29.0824	5.99e-186	1.21e-184	AT1G32350	alternative oxidase 1D
Smechr0601494	784.99	2.26395	0.0778626	29.0762	7.18e-186	1.45e-184	AT4G14430	indole-3-butyric acid response 10
Smechr0301926	683.929	2.3169	0.080254	28.8697	2.87e-183	5.77e-182	AT5G62150	peptidoglycan-binding LysM domain-containing protein
Smechr1100264	561.593	-2.87127	0.0995627	-28.8388	7e-183	1.41e-181	AT4G39970	Haloacid dehalogenase-like hydrolase (HAD) superfamily protein
Smechr1002866	618.115	-3.14751	0.109196	-28.8244	1.06e-182	2.13e-181	AT3G57920	squamosa promoter binding protein-like 15
Smechr0100190	850.825	-2.26937	0.0787343	-28.8231	1.1e-182	2.21e-181	AT2G21350	RNA-binding CRS1 / YhbY (CRM) domain protein
Smechr0201320	811.609	2.63252	0.0917743	28.6847	5.92e-181	1.18e-179	AT1G17020	senescence-related gene 1
Smechr0700172	563.398	-2.74506	0.0957119	-28.6804	6.69e-181	1.33e-179	AT2G41040	S-adenosyl-L-methionine-dependent methyltransferases superfamily protein
Smechr0602233	372.908	-4.13	0.144106	-28.6595	1.22e-180	2.43e-179	AT5G11420	Protein of unknown function, DUF642
Smechr0700015	665.266	-2.47077	0.086322	-28.6227	3.5e-180	6.96e-179	AT2G18710	SECY homolog 1
Smechr1001526	1021.48	-3.165	0.110627	-28.6097	5.09e-180	1.01e-178	AT1G10370	Glutathione S-transferase family protein
Smechr1201649	596.408	2.61699	0.091489	28.6045	5.91e-180	1.17e-178	AT2G46110	ketopantoate hydroxymethyltransferase 1
Smechr1201003	695.488	-2.53408	0.088666	-28.5801	1.19e-179	2.35e-178	AT3G06980	DEA(D/H)-box RNA helicase family protein
Smechr0302936	623.341	2.40276	0.0842777	28.5101	8.78e-179	1.73e-177	AT3G25540	TRAM, LAG1 and CLN8 (TLC) lipid-sensing domain containing protein
Smechr1001401	818.171	-2.05829	0.0722536	-28.4871	1.69e-178	3.33e-177	AT3G56010	-
Smechr0302979	737.92	-2.59589	0.0912717	-28.4413	6.23e-178	1.22e-176	AT5G08050	Protein of unknown function (DUF1118)
Smechr0300189	594.897	-2.74935	0.0967357	-28.4212	1.11e-177	2.16e-176	AT1G61900	-
Smechr0300102	1077.41	4.09902	0.144351	28.3963	2.25e-177	4.4e-176	AT2G38300	myb-like HTH transcriptional regulator family protein
Smechr0401920	695.796	-2.38773	0.0840867	-28.396	2.26e-177	4.43e-176	AT4G09010	ascorbate peroxidase 4
Smechr0902377	673.568	-2.48914	0.0879324	-28.3074	2.8e-176	5.42e-175	AT3G23400	Plastid-lipid associated protein PAP / fibrillin family protein
Smechr0602017	556.088	-2.80467	0.0990868	-28.3052	2.99e-176	5.78e-175	AT1G53940	GDSL-motif lipase 2
Smechr0101909	449.443	3.01581	0.106624	28.2845	5.36e-176	1.03e-174	AT2G44380	Cysteine/Histidine-rich C1 domain family protein
Smechr0702360	407.224	-3.33998	0.118461	-28.1948	6.78e-175	1.3e-173	AT2G42610	Protein of unknown function (DUF640)
Smechr1102743	581.024	-2.5	0.0887475	-28.1698	1.37e-174	2.63e-173	AT5G13510	Ribosomal protein L10 family protein
Smechr0102286	989.124	-4.89444	0.173883	-28.1479	2.54e-174	4.87e-173	AT3G06130	Heavy metal transport/detoxification superfamily protein
Smechr0601086	954.303	-2.08073	0.073936	-28.1423	2.97e-174	5.69e-173	AT3G56360	-
Smechr0901452	426.514	6.1682	0.2196	28.0884	1.36e-173	2.59e-172	AT3G23750	Leucine-rich repeat protein kinase family protein
Smechr0802342	550.568	3.7333	0.132916	28.0877	1.38e-173	2.64e-172	AT1G76980	-
Smechr0104157	620.345	2.52873	0.0900693	28.0754	1.96e-173	3.73e-172	AT1G73730	ETHYLENE-INSENSITIVE3-like 3
Smechr1001941	414.116	4.27071	0.152681	27.9715	3.61e-172	6.84e-171	AT3G29575	ABI five binding protein 3
Smechr0900305	695.21	-2.44142	0.0874151	-27.929	1.19e-171	2.24e-170	AT2G37240	Thioredoxin superfamily protein
Smechr1002729	785.784	-2.15479	0.0772653	-27.8882	3.71e-171	6.99e-170	AT2G42130	Plastid-lipid associated protein PAP / fibrillin family protein
Smechr0502778	733.851	-2.78435	0.0999103	-27.8685	6.43e-171	1.21e-169	AT1G05190	Ribosomal protein L6 family
Smechr0100915	345.781	-4.94588	0.17754	-27.8578	8.66e-171	1.63e-169	AT1G18610	Galactose oxidase/kelch repeat superfamily protein
Smechr1001723	781.83	2.07192	0.0744359	27.835	1.64e-170	3.07e-169	AT1G21270	wall-associated kinase 2
Smechr0402376	488.722	-2.91541	0.105011	-27.7628	1.22e-169	2.28e-168	AT5G42760	Leucine carboxyl methyltransferase
Smechr0702606	961.159	-2.12516	0.0766281	-27.7335	2.76e-169	5.15e-168	AT5G55220	trigger factor type chaperone family protein
Smechr0500509	563.986	-2.61256	0.0944319	-27.6661	1.79e-168	3.32e-167	AT3G55420	-
Smechr1200086	1349.04	-2.0029	0.0724794	-27.6341	4.34e-168	8.05e-167	AT3G24480	Leucine-rich repeat (LRR) family protein
Smechr0401842	503.522	2.84773	0.103138	27.6109	8.23e-168	1.52e-166	AT1G22170	Phosphoglycerate mutase family protein
Smechr0702565	379.21	3.9298	0.142359	27.6048	9.76e-168	1.81e-166	AT3G20390	endoribonuclease L-PSP family protein
Smechr1100807	509.464	-2.6295	0.0954524	-27.5478	4.7e-167	8.65e-166	AT4G39710	FK506-binding protein 16-2
Smechr0900741	410.026	3.23071	0.117603	27.4714	3.86e-166	7.08e-165	AT5G01380	Homeodomain-like superfamily protein
Smechr0201148	613.341	-2.63788	0.096067	-27.4588	5.46e-166	1e-164	AT5G14260	Rubisco methyltransferase family protein
Smechr0203056	494.27	-3.15215	0.114807	-27.4561	5.87e-166	1.08e-164	AT3G27850	ribosomal protein L12-C
Smechr0303547	394.223	5.8596	0.213555	27.4383	9.58e-166	1.75e-164	-	-
Smechr0802473	693.87	-2.52977	0.0922564	-27.4211	1.54e-165	2.81e-164	AT4G23820	Pectin lyase-like superfamily protein
Smechr1001475	618.908	2.35238	0.0858852	27.3898	3.63e-165	6.62e-164	AT1G02170	metacaspase 1
Smechr1200426	782.079	2.27293	0.0829887	27.3885	3.76e-165	6.86e-164	AT4G39230	NmrA-like negative transcriptional regulator family protein
Smechr1102413	674	-2.31324	0.0846618	-27.3232	2.25e-164	4.07e-163	AT3G10230	lycopene cyclase
Smechr0104064	438.851	3.67685	0.135047	27.2265	3.15e-163	5.69e-162	AT1G70680	Caleosin-related family protein
Smechr0900539	504.858	-2.80425	0.103125	-27.1927	7.92e-163	1.43e-161	AT5G01030	Protein of unknown function (DUF3527)
Smechr0201561	363.973	-3.76136	0.13837	-27.1833	1.02e-162	1.84e-161	AT2G35130	Tetratricopeptide repeat (TPR)-like superfamily protein
Smechr0800295	739.699	-2.13882	0.0788069	-27.1401	3.32e-162	5.94e-161	AT5G19940	Plastid-lipid associated protein PAP / fibrillin family protein
Smechr0103291	327.028	5.17274	0.191123	27.065	2.54e-161	4.54e-160	AT5G25910	receptor like protein 52
Smechr0900150	525.851	3.12424	0.115532	27.0422	4.72e-161	8.41e-160	AT3G10040	sequence-specific DNA binding transcription factors
Smechr0500313	344.415	3.70177	0.137149	26.9908	1.89e-160	3.37e-159	AT2G39980	HXXXD-type acyl-transferase family protein
Smechr0104243	646.086	-2.4564	0.0910784	-26.9702	3.31e-160	5.88e-159	AT1G55480	protein containing PDZ domain, a K-box domain, and a TPR region
Smechr0502659	657.858	-2.60531	0.0967391	-26.9314	9.43e-160	1.67e-158	AT3G17470	Ca2+-activated RelA/spot homolog
Smechr0402123	619.779	2.28289	0.0849068	26.8871	3.11e-159	5.5e-158	AT5G43190	Galactose oxidase/kelch repeat superfamily protein
Smechr0902337	338.853	3.86223	0.143649	26.8865	3.16e-159	5.58e-158	AT3G23240	ethylene response factor 1
Smechr0101368	801.902	-2.13086	0.0792951	-26.8726	4.6e-159	8.1e-158	AT4G01050	thylakoid rhodanese-like
Smechr0602653	489.186	-2.97582	0.110814	-26.8543	7.51e-159	1.32e-157	AT3G59400	enzyme binding;tetrapyrrole binding
Smechr0600983	555.792	-2.4932	0.092964	-26.819	1.94e-158	3.4e-157	AT4G14270	-
Smechr0302477	1568.69	2.37493	0.0886604	26.7868	4.61e-158	8.07e-157	AT1G73360	homeodomain GLABROUS 11
Smechr0202763	713.761	-2.06976	0.0772878	-26.7798	5.55e-158	9.7e-157	AT5G66560	Phototropic-responsive NPH3 family protein
Smechr0801138	679.883	-2.30102	0.08601	-26.7529	1.14e-157	1.99e-156	AT4G18220	Drug/metabolite transporter superfamily protein
Smechr1100480	655.302	2.09818	0.078552	26.7108	3.53e-157	6.14e-156	AT5G04760	Duplicated homeodomain-like superfamily protein
Smechr0601623	365.601	5.11815	0.191618	26.7102	3.58e-157	6.23e-156	AT2G38820	Protein of unknown function (DUF506)
Smechr1102724	717.81	-2.52278	0.0946987	-26.64	2.33e-156	4.04e-155	AT5G13400	Major facilitator superfamily protein
Smechr0902285	447.006	-3.21294	0.120744	-26.6097	5.25e-156	9.05e-155	AT5G58260	oxidoreductases, acting on NADH or NADPH, quinone or similar compound as acceptor
Smechr0502764	314.877	5.09928	0.191793	26.5874	9.49e-156	1.63e-154	AT5G13490	ADP/ATP carrier 2
Smechr0600242	547.476	-3.29636	0.124138	-26.554	2.31e-155	3.97e-154	AT5G58600	Plant protein of unknown function (DUF828)
Smechr0900511	620.144	2.21276	0.0834854	26.5048	8.54e-155	1.46e-153	AT3G09270	glutathione S-transferase TAU 8
Smechr0802070	447.048	-3.17245	0.119736	-26.4954	1.1e-154	1.88e-153	AT4G17600	Chlorophyll A-B binding family protein
Smechr1002214	580.412	-7.25525	0.273981	-26.4808	1.61e-154	2.75e-153	AT1G66370	myb domain protein 113
Smechr0300290	528.098	5.37172	0.202913	26.473	1.99e-154	3.39e-153	AT3G51060	Lateral root primordium (LRP) protein-related
Smechr0602419	369.36	-3.49822	0.132167	-26.4681	2.26e-154	3.85e-153	AT5G21430	Chaperone DnaJ-domain superfamily protein
Smechr0700065	569.272	3.09973	0.117176	26.4537	3.31e-154	5.63e-153	AT4G30710	Family of unknown function (DUF566)
Smechr0700678	680.891	-2.43754	0.0922393	-26.4263	6.84e-154	1.16e-152	AT2G18940	Tetratricopeptide repeat (TPR)-like superfamily protein
Smechr0602817	463.557	2.92942	0.11102	26.3865	1.96e-153	3.32e-152	AT3G57120	Protein kinase superfamily protein
Smechr0303252	492.855	-2.70524	0.102667	-26.3498	5.16e-153	8.73e-152	AT3G23760	-
Smechr0502359	405.455	3.27118	0.124604	26.2526	6.68e-152	1.13e-150	AT5G13010	RNA helicase family protein
Smechr0601770	2818.24	-2.13941	0.0815171	-26.2449	8.17e-152	1.38e-150	AT4G24380	-
Smechr0302921	375.045	-4.11066	0.156629	-26.2445	8.25e-152	1.39e-150	AT5G23060	calcium sensing receptor
Smechr0902672	552.803	-2.9853	0.113898	-26.2102	2.03e-151	3.41e-150	AT3G28040	Leucine-rich receptor-like protein kinase family protein
Smechr0303330	679.304	-2.10243	0.080417	-26.1441	1.15e-150	1.93e-149	AT3G18080	B-S glucosidase 44
Smechr0402609	647.542	-2.6031	0.0996628	-26.1191	2.21e-150	3.7e-149	AT1G76570	Chlorophyll A-B binding family protein
Smechr0100329	432.423	-3.06371	0.117315	-26.1153	2.44e-150	4.08e-149	AT2G15620	nitrite reductase 1
Smechr1102808	293.44	4.62948	0.177741	26.0462	1.48e-149	2.47e-148	AT5G59790	Domain of unknown function (DUF966)
Smechr0200939	454.038	-3.06555	0.117752	-26.034	2.04e-149	3.4e-148	AT3G19320	Leucine-rich repeat (LRR) family protein
Smechr0902525	668.322	-2.13893	0.0821791	-26.0276	2.41e-149	4.01e-148	AT4G13670	plastid transcriptionally active 5
Smechr0201206	633.051	3.06471	0.117936	25.9862	7.09e-149	1.18e-147	AT5G45840	Leucine-rich repeat protein kinase family protein
Smechr0800038	343.108	3.33699	0.128548	25.9591	1.43e-148	2.38e-147	AT4G16820	alpha/beta-Hydrolases superfamily protein
Smechr0502407	860.941	-2.22835	0.0859011	-25.9409	2.3e-148	3.81e-147	AT2G47730	glutathione S-transferase phi 8
Smechr0101821	573.521	2.67416	0.103088	25.9405	2.33e-148	3.85e-147	AT1G32460	-
Smechr0500122	685.078	2.23879	0.0863827	25.9171	4.28e-148	7.06e-147	AT5G22060	DNAJ homologue 2
Smechr1100455	509.551	-2.9169	0.112599	-25.9052	5.82e-148	9.6e-147	AT3G54260	TRICHOME BIREFRINGENCE-LIKE 36
Smechr0902594	684.447	-2.12602	0.0820698	-25.9051	5.84e-148	9.62e-147	AT4G14090	UDP-Glycosyltransferase superfamily protein
Smechr1000393	4168.84	5.61303	0.216746	25.8969	7.23e-148	1.19e-146	AT3G15480	Protein of unknown function (DUF1218)
Smechr1002842	341.796	-3.41935	0.132037	-25.897	7.2e-148	1.19e-146	AT2G41820	Leucine-rich repeat protein kinase family protein
Smechr0303358	780.353	2.08263	0.0805364	25.8595	1.9e-147	3.12e-146	AT1G61610	S-locus lectin protein kinase family protein
Smechr0100908	440.916	2.7677	0.107086	25.8457	2.72e-147	4.46e-146	-	-
Smechr1100348	661.347	2.02489	0.0784781	25.802	8.42e-147	1.38e-145	AT2G39210	Major facilitator superfamily protein
Smechr0201739	432.286	-2.77153	0.107478	-25.7869	1.25e-146	2.03e-145	AT2G20740	Tetraspanin family protein
Smechr1102088	298.89	-3.8607	0.150198	-25.7041	1.05e-145	1.71e-144	AT1G68460	isopentenyltransferase 1
Smechr0103957	370.763	3.133	0.122241	25.6298	7.1e-145	1.15e-143	AT5G25910	receptor like protein 52
Smechr0602215	394.52	3.15371	0.123054	25.6286	7.32e-145	1.19e-143	AT1G15670	Galactose oxidase/kelch repeat superfamily protein
Smechr1101627	541.196	2.39695	0.0936549	25.5934	1.81e-144	2.91e-143	AT4G15760	monooxygenase 1
Smechr0202658	774.602	-2.52285	0.0985773	-25.5926	1.84e-144	2.97e-143	AT5G67200	Leucine-rich repeat protein kinase family protein
Smechr1200531	6827.5	2.57353	0.100558	25.5924	1.85e-144	2.99e-143	-	-
Smechr0801997	537.295	-2.51611	0.0983352	-25.5871	2.12e-144	3.42e-143	AT1G32550	2Fe-2S ferredoxin-like superfamily protein
Smechr0302585	403.428	2.94618	0.115564	25.494	2.3e-143	3.67e-142	AT5G50350	-
Smechr0900476	916.81	-2.23035	0.08753	-25.481	3.2e-143	5.11e-142	AT1G06150	basic helix-loop-helix (bHLH) DNA-binding superfamily protein
Smechr0303050	445.206	2.7854	0.109407	25.4591	5.59e-143	8.91e-142	AT5G61430	NAC domain containing protein 100
Smechr1100022	412.633	-2.74856	0.107967	-25.4573	5.86e-143	9.32e-142	AT4G16410	-
Smechr0104065	510.108	2.51873	0.099335	25.3559	7.74e-142	1.23e-140	AT4G15740	Calcium-dependent lipid-binding (CaLB domain) family protein
Smechr1200456	472.23	2.80215	0.110777	25.2954	3.59e-141	5.68e-140	AT5G55390	ENHANCED DOWNY MILDEW 2
Smechr0101976	536.078	-2.49596	0.0987598	-25.2731	6.32e-141	9.99e-140	AT3G63540	Mog1/PsbP/DUF1795-like photosystem II reaction center PsbP family protein
Smechr0300082	674.2	-2.20935	0.0877079	-25.1899	5.17e-140	8.15e-139	AT3G27110	Peptidase family M48 family protein
Smechr0500315	484.321	2.46882	0.0980425	25.1811	6.46e-140	1.02e-138	AT3G47080	Tetratricopeptide repeat (TPR)-like superfamily protein
Smechr0902225	580.887	-2.22737	0.0885225	-25.1616	1.05e-139	1.66e-138	AT3G22810	Plant protein of unknown function (DUF828) with plant pleckstrin homology-like region
Smechr0101942	1096.6	-2.71267	0.107854	-25.1514	1.37e-139	2.14e-138	AT2G44480	beta glucosidase 17
Smechr0402200	617.662	2.6682	0.106436	25.0687	1.09e-138	1.71e-137	AT3G53010	Domain of unknown function (DUF303)
Smechr0500201	764.437	-2.36044	0.0941607	-25.0683	1.1e-138	1.72e-137	AT5G10190	Major facilitator superfamily protein
Smechr0401071	691.161	-2.07204	0.0827316	-25.0454	1.96e-138	3.06e-137	AT1G21910	Integrase-type DNA-binding superfamily protein
Smechr0801196	305.828	-4.88106	0.195156	-25.011	4.64e-138	7.23e-137	AT3G50700	indeterminate(ID)-domain 2
Smechr1200298	294.846	3.68394	0.147504	24.9752	1.14e-137	1.77e-136	AT1G47670	Transmembrane amino acid transporter family protein
Smechr0603098	641.595	-2.97781	0.119251	-24.971	1.26e-137	1.96e-136	AT3G07010	Pectin lyase-like superfamily protein
Smechr0401838	518.75	-2.40622	0.096403	-24.96	1.66e-137	2.59e-136	AT1G78020	Protein of unknown function (DUF581)
Smechr0302035	522.955	-2.4524	0.0983986	-24.9231	4.18e-137	6.49e-136	AT5G52390	PAR1 protein
Smechr0102895	308.757	4.22819	0.169985	24.8739	1.43e-136	2.21e-135	AT3G06490	myb domain protein 108
Smechr0501962	385.147	3.2056	0.128932	24.8627	1.89e-136	2.91e-135	AT3G12120	fatty acid desaturase 2
Smechr0302970	502.351	-2.93913	0.118385	-24.8269	4.59e-136	7.08e-135	AT3G55330	PsbP-like protein 1
Smechr0602998	444.95	-3.2176	0.129822	-24.7847	1.31e-135	2.02e-134	AT2G30140	UDP-Glycosyltransferase superfamily protein
Smechr0602993	362.182	3.19604	0.129032	24.7694	1.92e-135	2.94e-134	AT1G07080	Thioredoxin superfamily protein
Smechr0200369	286.324	3.5304	0.143017	24.6853	1.54e-134	2.36e-133	AT4G39720	VQ motif-containing protein
Smechr0900429	832.936	-4.92251	0.19953	-24.6705	2.22e-134	3.39e-133	AT2G37640	Barwin-like endoglucanases superfamily protein
Smechr0201747	2056.75	5.1454	0.208605	24.6657	2.5e-134	3.81e-133	AT3G09010	Protein kinase superfamily protein
Smechr0401709	620.617	-2.20813	0.089522	-24.6658	2.49e-134	3.81e-133	AT1G34000	one-helix protein 2
Smechr0802508	761.415	-2.10004	0.085193	-24.6504	3.65e-134	5.55e-133	AT5G42070	-
Smechr0102367	434.235	3.21034	0.13028	24.6419	4.5e-134	6.84e-133	AT5G18860	inosine-uridine preferring nucleoside hydrolase family protein
Smechr0300145	274.6	4.20261	0.171101	24.5621	3.21e-133	4.88e-132	AT1G61120	terpene synthase 04
Smechr0401696	341.226	-6.19453	0.252538	-24.5291	7.23e-133	1.09e-131	AT5G07990	Cytochrome P450 superfamily protein
Smechr0100850	668.197	-2.48518	0.101349	-24.521	8.81e-133	1.33e-131	AT1G09540	myb domain protein 61
Smechr0901958	11379	8.36279	0.341155	24.5131	1.07e-132	1.62e-131	AT5G44030	cellulose synthase A4
Smechr0103864	273.716	-4.12647	0.168607	-24.474	2.8e-132	4.22e-131	AT5G20935	-
Smechr0502065	470.024	2.49522	0.102267	24.399	1.75e-131	2.62e-130	AT4G10960	UDP-D-glucose/UDP-D-galactose 4-epimerase 5
Smechr0802475	294.179	-5.71569	0.23463	-24.3605	4.49e-131	6.71e-130	-	-
Smechr1000491	264.084	-4.80463	0.197534	-24.3231	1.12e-130	1.67e-129	AT5G54250	cyclic nucleotide-gated cation channel 4
Smechr0201740	686.069	-2.14193	0.0883418	-24.2459	7.3e-130	1.08e-128	AT3G47160	RING/U-box superfamily protein
Smechr0802545	622.016	-2.18212	0.0900053	-24.2444	7.58e-130	1.12e-128	AT4G24090	-
Smechr0202292	347.706	-3.4269	0.14167	-24.1893	2.88e-129	4.26e-128	AT5G66330	Leucine-rich repeat (LRR) family protein
Smechr0500533	420.956	3.04106	0.125846	24.1649	5.21e-129	7.67e-128	AT2G28710	C2H2-type zinc finger family protein
Smechr0201275	267.659	3.80915	0.157956	24.1153	1.73e-128	2.54e-127	AT3G14840	Leucine-rich repeat transmembrane protein kinase
Smechr0303597	403.74	-2.60387	0.108028	-24.1036	2.29e-128	3.37e-127	AT1G03840	C2H2 and C2HC zinc fingers superfamily protein
Smechr0201285	968.47	-7.24271	0.300677	-24.088	3.34e-128	4.9e-127	AT1G29670	GDSL-like Lipase/Acylhydrolase superfamily protein
Smechr0101337	788.384	2.17222	0.0902385	24.072	4.92e-128	7.21e-127	AT5G42080	dynamin-like protein
Smechr0801822	437.568	2.97005	0.123461	24.0567	7.1e-128	1.04e-126	AT4G19185	nodulin MtN21 /EamA-like transporter family protein
Smechr0702495	408.13	-2.6902	0.111847	-24.0526	7.84e-128	1.15e-126	AT5G54530	Protein of unknown function, DUF538
Smechr0302372	481.371	-2.43219	0.101271	-24.0167	1.86e-127	2.72e-126	AT3G02910	AIG2-like (avirulence induced gene) family protein
Smechr0602867	313.225	3.28892	0.136983	24.0096	2.21e-127	3.22e-126	AT3G46130	myb domain protein 48
Smechr0801442	443.599	-2.96838	0.123736	-23.9897	3.57e-127	5.2e-126	AT1G67280	Glyoxalase/Bleomycin resistance protein/Dioxygenase superfamily protein
Smechr0203015	673.543	2.24268	0.0935524	23.9725	5.38e-127	7.83e-126	AT3G28210	zinc finger (AN1-like) family protein
Smechr0400164	503.932	-2.34763	0.0982371	-23.8976	3.25e-126	4.69e-125	AT1G50900	Ankyrin repeat family protein
Smechr0101167	598.204	-2.21781	0.0929081	-23.871	6.13e-126	8.81e-125	AT1G54520	-
Smechr0501614	561.24	-2.81817	0.118133	-23.8558	8.81e-126	1.26e-124	AT3G18000	S-adenosyl-L-methionine-dependent methyltransferases superfamily protein
Smechr0701478	295.555	-3.84105	0.161023	-23.8541	9.19e-126	1.32e-124	AT3G21790	UDP-Glycosyltransferase superfamily protein
Smechr0900063	258.806	-3.86076	0.161972	-23.8359	1.42e-125	2.03e-124	AT5G03610	GDSL-like Lipase/Acylhydrolase superfamily protein
Smechr0901162	498.977	-2.2962	0.0968591	-23.7066	3.08e-124	4.38e-123	AT4G29700	Alkaline-phosphatase-like family protein
Smechr0201961	837.583	2.07939	0.0878262	23.6762	6.34e-124	9.01e-123	AT1G62305	Core-2/I-branching beta-1,6-N-acetylglucosaminyltransferase family protein
Smechr0500113	539.2	-2.53798	0.107207	-23.6735	6.76e-124	9.6e-123	AT1G27480	alpha/beta-Hydrolases superfamily protein
Smechr0501137	908.297	-2.25698	0.0955048	-23.6321	1.8e-123	2.55e-122	AT1G17860	Kunitz family trypsin and protease inhibitor protein
Smechr0600565	727.78	-2.8752	0.121767	-23.6123	2.88e-123	4.07e-122	AT1G07970	-
Smechr1201646	544.109	-2.46849	0.10458	-23.6039	3.52e-123	4.96e-122	AT4G34880	Amidase family protein
Smechr0201864	636.566	-2.37261	0.100655	-23.5718	7.51e-123	1.06e-121	AT1G61667	Protein of unknown function, DUF538
Smechr0301425	686.734	-2.06038	0.087436	-23.5644	8.93e-123	1.26e-121	AT1G70370	polygalacturonase 2
Smechr0900227	651.38	-2.06792	0.0878821	-23.5306	1.98e-122	2.79e-121	AT2G36990	RNApolymerase sigma-subunit F
Smechr0702634	541.289	2.2618	0.0961595	23.5213	2.47e-122	3.47e-121	AT5G55560	Protein kinase superfamily protein
Smechr1102502	357.324	-3.01492	0.128251	-23.5081	3.37e-122	4.74e-121	AT2G41820	Leucine-rich repeat protein kinase family protein
Smechr0302106	565.465	-2.22725	0.0950109	-23.442	1.59e-121	2.23e-120	AT4G21190	Pentatricopeptide repeat (PPR) superfamily protein
Smechr0303526	442.357	2.74708	0.11734	23.4113	3.28e-121	4.57e-120	AT1G79760	downstream target of AGL15-4
Smechr1002216	788.422	-2.05406	0.0878528	-23.3808	6.71e-121	9.32e-120	AT2G36970	UDP-Glycosyltransferase superfamily protein
Smechr0202673	699.401	2.06957	0.0886362	23.349	1.41e-120	1.95e-119	AT4G36945	PLC-like phosphodiesterases superfamily protein
Smechr1000398	308.933	-3.23463	0.138667	-23.3266	2.38e-120	3.29e-119	AT5G54190	protochlorophyllide oxidoreductase A
Smechr1200091	616.438	-2.283	0.0985407	-23.1681	9.56e-119	1.31e-117	AT3G24430	ATP binding
Smechr0302967	3249.37	3.59327	0.155254	23.1445	1.65e-118	2.25e-117	AT5G15630	COBRA-like extracellular glycosyl-phosphatidyl inositol-anchored protein family
Smechr0800105	476.864	-2.47954	0.107164	-23.1378	1.93e-118	2.63e-117	AT4G00430	plasma membrane intrinsic protein 1;4
Smechr0900122	358.887	2.62117	0.1133	23.1348	2.07e-118	2.82e-117	AT5G03700	D-mannose binding lectin protein with Apple-like carbohydrate-binding domain
Smechr0900276	259.916	-4.19649	0.181476	-23.1242	2.64e-118	3.6e-117	AT5G03120	-
Smechr0602402	490.415	-2.3201	0.1004	-23.1086	3.79e-118	5.16e-117	AT3G29360	UDP-glucose 6-dehydrogenase family protein
Smechr0201531	369.996	-2.90557	0.12598	-23.0638	1.07e-117	1.45e-116	AT1G73380	-
Smechr0203185	255.39	-3.71459	0.161136	-23.0525	1.39e-117	1.88e-116	AT5G41050	Pollen Ole e 1 allergen and extensin family protein
Smechr1102555	387.119	-2.64554	0.11496	-23.0127	3.48e-117	4.71e-116	AT2G43560	FKBP-like peptidyl-prolyl cis-trans isomerase family protein
Smechr0201199	831.327	-2.12163	0.0922656	-22.9948	5.25e-117	7.1e-116	AT1G09850	xylem bark cysteine peptidase 3
Smechr0801976	481.108	-2.14427	0.0932674	-22.9906	5.79e-117	7.83e-116	AT4G10510	Subtilase family protein
Smechr0500258	634.65	2.06376	0.0899386	22.9464	1.6e-116	2.16e-115	AT3G51580	-
Smechr0801045	555.364	2.1655	0.0944814	22.9199	2.94e-116	3.97e-115	AT2G26310	Chalcone-flavanone isomerase family protein
Smechr1102519	713.577	-2.01263	0.0879166	-22.8925	5.52e-116	7.43e-115	AT4G31850	proton gradient regulation 3
Smechr0701845	432.966	-2.7463	0.120048	-22.8767	7.93e-116	1.07e-114	AT4G15440	hydroperoxide lyase 1
Smechr0701051	229.035	4.08445	0.17857	22.8731	8.6e-116	1.16e-114	AT5G56960	basic helix-loop-helix (bHLH) DNA-binding family protein
Smechr0202572	305.106	3.07088	0.134285	22.8685	9.57e-116	1.28e-114	AT3G49780	phytosulfokine 4 precursor
Smechr0302252	353.503	2.64316	0.116175	22.7515	1.39e-114	1.85e-113	AT2G46620	P-loop containing nucleoside triphosphate hydrolases superfamily protein
Smechr0202638	218.826	4.60184	0.202377	22.7389	1.85e-114	2.46e-113	AT4G37290	-
Smechr0103925	342.281	-6.80461	0.299609	-22.7117	3.44e-114	4.56e-113	AT4G16260	Glycosyl hydrolase superfamily protein
Smechr0500927	466.629	-2.34162	0.103276	-22.6734	8.2e-114	1.09e-112	AT3G51430	Calcium-dependent phosphotriesterase superfamily protein
Smechr0101438	550.456	-2.14429	0.0946691	-22.6504	1.38e-113	1.83e-112	AT2G46100	Nuclear transport factor 2 (NTF2) family protein
Smechr0500549	675.414	2.02242	0.0893177	22.643	1.64e-113	2.16e-112	AT2G39435	Phosphatidylinositol N-acetyglucosaminlytransferase subunit P-related
Smechr0800019	559.925	-2.25614	0.0996449	-22.6418	1.68e-113	2.22e-112	AT1G32500	non-intrinsic ABC protein 6
Smechr0801441	448.238	-3.00459	0.132975	-22.5951	4.84e-113	6.38e-112	AT2G25810	tonoplast intrinsic protein 4;1
Smechr0402608	731.391	-2.07163	0.0917199	-22.5864	5.89e-113	7.75e-112	AT1G76560	CP12 domain-containing protein 3
Smechr0402068	240.544	3.87381	0.17154	22.5825	6.44e-113	8.47e-112	AT1G10070	branched-chain amino acid transaminase 2
Smechr1000514	731.814	-2.00258	0.0887674	-22.5598	1.08e-112	1.41e-111	AT3G47860	chloroplastic lipocalin
Smechr1002618	299.92	-2.88991	0.128185	-22.5449	1.51e-112	1.98e-111	AT2G27180	-
Smechr0902598	1038.35	-5.38277	0.238777	-22.5431	1.57e-112	2.06e-111	AT3G23730	xyloglucan endotransglucosylase/hydrolase 16
Smechr0702617	549.614	-2.0472	0.0908844	-22.5253	2.35e-112	3.07e-111	AT5G55280	homolog of bacterial cytokinesis Z-ring protein FTSZ 1-1
Smechr0301817	438.258	2.38235	0.106047	22.4651	9.12e-112	1.19e-110	AT4G25250	Plant invertase/pectin methylesterase inhibitor superfamily protein
Smechr0502437	240.335	-3.99631	0.178222	-22.4232	2.34e-111	3.04e-110	AT1G76450	Photosystem II reaction center PsbP family protein
Smechr1100463	509.849	2.05974	0.0918987	22.4131	2.93e-111	3.81e-110	AT2G27510	ferredoxin 3
Smechr0900729	847.632	2.60984	0.116468	22.4082	3.28e-111	4.26e-110	AT1G70830	MLP-like protein 28
Smechr0601912	393.308	-2.484	0.110901	-22.3984	4.08e-111	5.29e-110	AT2G29730	UDP-glucosyl transferase 71D1
Smechr0102407	238.789	3.68621	0.164766	22.3725	7.3e-111	9.46e-110	AT2G15220	Plant basic secretory protein (BSP) family protein
Smechr0203116	421.324	-2.92478	0.13097	-22.3316	1.82e-110	2.36e-109	AT3G46610	Pentatricopeptide repeat (PPR-like) superfamily protein
Smechr1201676	218.172	4.30067	0.192685	22.3196	2.38e-110	3.08e-109	AT2G35930	plant U-box 23
Smechr0701565	319.367	-2.90827	0.130373	-22.3073	3.14e-110	4.06e-109	AT1G06680	photosystem II subunit P-1
Smechr0400029	349.208	-2.62979	0.118128	-22.2621	8.6e-110	1.11e-108	AT4G01050	thylakoid rhodanese-like
Smechr0202606	544.587	-2.10604	0.0946925	-22.2409	1.38e-109	1.78e-108	AT4G37560	Acetamidase/Formamidase family protein
Smechr0700494	324.277	2.75221	0.123827	22.2263	1.91e-109	2.45e-108	AT4G21390	S-locus lectin protein kinase family protein
Smechr1201862	1204.14	-2.01016	0.0905123	-22.2087	2.83e-109	3.62e-108	AT2G28470	beta-galactosidase 8
Smechr0400010	282.406	3.1623	0.142844	22.1382	1.36e-108	1.73e-107	AT4G01250	WRKY family transcription factor
Smechr0102036	509.495	-2.12537	0.0961112	-22.1136	2.34e-108	2.98e-107	AT5G13730	sigma factor 4
Smechr0402305	344.06	6.37968	0.288636	22.1029	2.97e-108	3.78e-107	AT4G31940	cytochrome P450, family 82, subfamily C, polypeptide 4
Smechr0202151	487.921	2.1717	0.0982599	22.1016	3.05e-108	3.89e-107	AT2G38320	TRICHOME BIREFRINGENCE-LIKE 34
Smechr0902590	1038.6	-2.26013	0.102382	-22.0754	5.44e-108	6.93e-107	AT3G23790	AMP-dependent synthetase and ligase family protein
Smechr1201658	756.568	2.40378	0.109287	21.9951	3.21e-107	4.07e-106	AT5G48930	hydroxycinnamoyl-CoA shikimate/quinate hydroxycinnamoyl transferase
Smechr0300923	208.964	-4.33278	0.197396	-21.9497	8.71e-107	1.1e-105	AT5G40460	-
Smechr0202180	383.004	-2.35247	0.107347	-21.9146	1.88e-106	2.37e-105	AT4G35770	Rhodanese/Cell cycle control phosphatase superfamily protein
Smechr0500182	398.183	2.46054	0.11235	21.9007	2.56e-106	3.22e-105	AT1G35210	-
Smechr1000341	346.819	2.74169	0.125207	21.8972	2.76e-106	3.47e-105	AT5G58930	Protein of unknown function (DUF740)
Smechr1102098	212.217	-4.85116	0.221563	-21.8952	2.89e-106	3.63e-105	AT1G25440	B-box type zinc finger protein with CCT domain
Smechr1001673	218.914	-3.73285	0.170698	-21.8682	5.22e-106	6.54e-105	AT3G54050	high cyclic electron flow 1
Smechr0900980	207.718	-4.57931	0.209502	-21.8581	6.51e-106	8.15e-105	AT1G70820	phosphoglucomutase, putative / glucose phosphomutase, putative
Smechr0602932	487.554	-2.22733	0.101918	-21.8542	7.09e-106	8.87e-105	AT2G44920	Tetratricopeptide repeat (TPR)-like superfamily protein
Smechr0801926	277.301	-3.10813	0.142238	-21.8515	7.52e-106	9.4e-105	AT2G35500	shikimate kinase like 2
Smechr1200702	341.452	-2.56942	0.117719	-21.8267	1.29e-105	1.62e-104	AT1G72180	Leucine-rich receptor-like protein kinase family protein
Smechr0100648	349.317	2.93054	0.134279	21.8243	1.36e-105	1.7e-104	AT1G25275	-
Smechr1201902	327.663	-2.70331	0.124087	-21.7855	3.18e-105	3.96e-104	AT2G27990	BEL1-like homeodomain 8
Smechr0103736	246.955	-3.48729	0.160114	-21.78	3.59e-105	4.46e-104	AT5G48050	-
Smechr1002280	339.399	-3.09848	0.142513	-21.7417	8.27e-105	1.03e-103	AT5G01920	Protein kinase superfamily protein
Smechr0800330	281.71	3.38011	0.155492	21.7381	8.94e-105	1.11e-103	AT4G31420	Zinc finger protein 622
Smechr0501797	274.842	3.4995	0.161234	21.7044	1.86e-104	2.31e-103	AT3G21240	4-coumarate:CoA ligase 2
Smechr0300154	527.179	2.00843	0.0926964	21.6667	4.23e-104	5.22e-103	AT5G54310	ARF-GAP domain 5
Smechr0600214	218.979	4.68847	0.216447	21.6611	4.78e-104	5.9e-103	AT2G30360	SOS3-interacting protein 4
Smechr0104150	338.476	-3.73578	0.172554	-21.6499	6.09e-104	7.51e-103	AT5G12900	-
Smechr1001514	327.242	-2.87409	0.132956	-21.6168	1.25e-103	1.54e-102	AT1G59640	BIG PETAL P
Smechr1001656	204.799	-4.56807	0.211505	-21.598	1.88e-103	2.31e-102	AT3G53950	glyoxal oxidase-related protein
Smechr0201532	313.603	-2.78276	0.129077	-21.559	4.36e-103	5.34e-102	AT1G73380	-
Smechr0303100	424.138	2.39501	0.111552	21.4699	2.97e-102	3.62e-101	AT1G15385	-
SmeSca00072	265.685	-3.10452	0.144754	-21.4468	4.89e-102	5.93e-101	AT1G68360	C2H2 and C2HC zinc fingers superfamily protein
Smechr0302786	214.923	-4.84874	0.226403	-21.4164	9.4e-102	1.14e-100	AT5G62550	-
Smechr0700161	406.288	-2.33328	0.109107	-21.3852	1.83e-101	2.21e-100	AT2G15580	RING/U-box superfamily protein
Smechr0900321	749.636	2.09667	0.0982092	21.349	3.98e-101	4.8e-100	AT3G45850	P-loop containing nucleoside triphosphate hydrolases superfamily protein
Smechr1200099	604.839	-2.23012	0.10456	-21.3286	6.17e-101	7.43e-100	AT5G19540	-
Smechr1000122	532.787	-2.00273	0.0940131	-21.3026	1.07e-100	1.29e-99	AT1G13380	Protein of unknown function (DUF1218)
Smechr0101296	629.672	-2.18971	0.102825	-21.2956	1.25e-100	1.5e-99	AT2G46710	Rho GTPase activating protein with PAK-box/P21-Rho-binding domain
Smechr0400580	202.458	-5.2006	0.24426	-21.2912	1.37e-100	1.65e-99	AT3G48310	cytochrome P450, family 71, subfamily A, polypeptide 22
Smechr0800371	417.056	3.90789	0.183547	21.2909	1.38e-100	1.66e-99	AT1G43710	Pyridoxal phosphate (PLP)-dependent transferases superfamily protein
Smechr0702288	388.962	-2.50177	0.117584	-21.2764	1.88e-100	2.25e-99	AT1G78430	ROP interactive partner 2
Smechr0801428	194.177	4.77458	0.224866	21.233	4.74e-100	5.67e-99	AT3G63520	carotenoid cleavage dioxygenase 1
Smechr1101946	278.957	3.45751	0.162937	21.2199	6.26e-100	7.48e-99	AT5G07990	Cytochrome P450 superfamily protein
Smechr0202637	482.417	2.13439	0.100889	21.1559	2.44e-99	2.9e-98	AT4G37300	maternal effect embryo arrest 59
Smechr0701867	227.226	5.27139	0.249242	21.1497	2.78e-99	3.31e-98	AT1G62280	SLAC1 homologue 1
Smechr1201784	548.545	-2.05744	0.0973684	-21.1305	4.17e-99	4.96e-98	AT2G29750	UDP-glucosyl transferase 71C1
Smechr0301604	226.815	5.99562	0.284096	21.1042	7.28e-99	8.65e-98	AT1G10480	zinc finger protein 5
Smechr0601994	442.76	-2.12487	0.100789	-21.0824	1.15e-98	1.37e-97	AT1G72180	Leucine-rich receptor-like protein kinase family protein
Smechr1002645	558.17	-2.04001	0.0968625	-21.0608	1.82e-98	2.15e-97	AT3G03770	Leucine-rich repeat protein kinase family protein
Smechr0101800	467.267	2.26226	0.107496	21.0452	2.53e-98	2.99e-97	AT2G44600	-
Smechr0701827	323.678	2.65311	0.126118	21.0367	3.03e-98	3.57e-97	AT4G03960	Phosphotyrosine protein phosphatases superfamily protein
Smechr0100273	3038.2	3.35053	0.159356	21.0254	3.84e-98	4.52e-97	AT1G47530	MATE efflux family protein
Smechr0200761	377.948	2.87085	0.136902	20.9701	1.23e-97	1.45e-96	AT2G18550	homeobox protein 21
Smechr0402579	250.905	-3.12472	0.149082	-20.9597	1.53e-97	1.8e-96	AT1G20810	FKBP-like peptidyl-prolyl cis-trans isomerase family protein
Smechr0902651	377.221	2.34851	0.112093	20.9514	1.82e-97	2.14e-96	AT3G21760	UDP-Glycosyltransferase superfamily protein
Smechr1102637	503.171	-2.26399	0.108069	-20.9495	1.9e-97	2.23e-96	AT2G21960	-
Smechr0301026	202.398	-4.24335	0.20259	-20.9455	2.06e-97	2.42e-96	AT1G70760	inorganic carbon transport protein-related
Smechr0303485	199.665	4.78889	0.228999	20.9123	4.14e-97	4.85e-96	AT1G52200	PLAC8 family protein
Smechr0202947	260.139	-3.74474	0.179229	-20.8936	6.13e-97	7.17e-96	AT4G14960	Tubulin/FtsZ family protein
Smechr0400132	206.265	-4.10925	0.19682	-20.8782	8.45e-97	9.88e-96	AT3G13110	serine acetyltransferase 2;2
Smechr1102037	1215.77	5.19514	0.249173	20.8496	1.54e-96	1.79e-95	AT1G68800	TCP domain protein 12
Smechr0300556	220.326	-5.74249	0.27547	-20.8462	1.65e-96	1.92e-95	AT4G13510	ammonium transporter 1;1
Smechr0302290	208.171	-5.60176	0.268728	-20.8454	1.68e-96	1.95e-95	AT5G53730	Late embryogenesis abundant (LEA) hydroxyproline-rich glycoprotein family
Smechr1001783	707.958	-2.40548	0.115401	-20.8445	1.71e-96	1.99e-95	AT2G38540	lipid transfer protein 1
Smechr1200387	482.642	2.19557	0.105463	20.8184	2.95e-96	3.42e-95	AT2G16460	Protein of unknown function (DUF1640)
Smechr1102239	369.017	2.58015	0.124046	20.7999	4.33e-96	5.02e-95	AT1G67920	-
Smechr1200037	213.004	-3.89955	0.18795	-20.7479	1.28e-95	1.48e-94	AT3G22200	Pyridoxal phosphate (PLP)-dependent transferases superfamily protein
Smechr0900622	2726.88	4.42363	0.213552	20.7145	2.56e-95	2.95e-94	AT2G38080	Laccase/Diphenol oxidase family protein
Smechr0400796	470.999	-2.01859	0.0975266	-20.6978	3.62e-95	4.16e-94	AT3G60370	FKBP-like peptidyl-prolyl cis-trans isomerase family protein
Smechr0902211	369.401	3.00394	0.145134	20.6977	3.64e-95	4.17e-94	AT4G14790	ATP-dependent RNA helicase, mitochondrial (SUV3)
Smechr0600873	332.286	-2.93485	0.142051	-20.6606	7.84e-95	8.98e-94	AT2G29970	Double Clp-N motif-containing P-loop nucleoside triphosphate hydrolases superfamily protein
Smechr1201880	254.505	-3.44168	0.166636	-20.6538	9.02e-95	1.03e-93	AT3G45210	Protein of unknown function, DUF584
Smechr0200507	1165.53	-3.02397	0.146666	-20.6181	1.89e-94	2.15e-93	AT1G76520	Auxin efflux carrier family protein
Smechr0300111	437.841	-2.9967	0.145675	-20.5711	4.98e-94	5.67e-93	AT5G45910	GDSL-like Lipase/Acylhydrolase superfamily protein
Smechr0700170	273.539	-6.72327	0.326849	-20.57	5.1e-94	5.8e-93	AT2G47910	chlororespiratory reduction 6
Smechr0100272	356.125	3.75863	0.182739	20.5683	5.28e-94	6e-93	AT1G47530	MATE efflux family protein
Smechr0801533	322.071	-3.25386	0.158807	-20.4894	2.68e-93	3.03e-92	AT2G25625	-
Smechr0702740	403.841	-2.46918	0.120586	-20.4765	3.49e-93	3.95e-92	AT1G79080	Pentatricopeptide repeat (PPR) superfamily protein
Smechr0502536	236.974	-3.14895	0.153863	-20.466	4.33e-93	4.89e-92	AT1G05675	UDP-Glycosyltransferase superfamily protein
Smechr1100327	270.346	-3.03053	0.148132	-20.4583	5.07e-93	5.72e-92	AT3G05410	Photosystem II reaction center PsbP family protein
Smechr0500522	238.751	3.25756	0.159393	20.4373	7.79e-93	8.78e-92	AT3G55390	Uncharacterised protein family (UPF0497)
Smechr0104227	490.609	-3.25786	0.159559	-20.418	1.16e-92	1.3e-91	AT2G44300	Bifunctional inhibitor/lipid-transfer protein/seed storage 2S albumin superfamily protein
Smechr0201272	219.041	3.60115	0.17649	20.4043	1.53e-92	1.72e-91	AT1G07650	Leucine-rich repeat transmembrane protein kinase
Smechr0603022	476.877	-2.49593	0.122358	-20.3986	1.72e-92	1.93e-91	AT5G58300	Leucine-rich repeat protein kinase family protein
Smechr0601835	596.636	-2.04371	0.100314	-20.3731	2.9e-92	3.25e-91	AT3G57990	-
Smechr0302665	244.778	3.04063	0.14925	20.3728	2.92e-92	3.27e-91	AT3G48280	cytochrome P450, family 71, subfamily A, polypeptide 25
Smechr0202690	301.056	2.63117	0.129243	20.3583	3.92e-92	4.39e-91	AT3G50340	-
Smechr0302694	433.697	2.21564	0.109039	20.3196	8.62e-92	9.6e-91	AT1G03160	FZO-like
Smechr0200872	295.822	-3.00433	0.147854	-20.3195	8.64e-92	9.62e-91	AT5G65840	Thioredoxin superfamily protein
Smechr1201307	517.267	2.08983	0.10289	20.3113	1.02e-91	1.14e-90	AT4G35560	Transducin/WD40 repeat-like superfamily protein
Smechr0202738	261.489	-2.76905	0.136334	-20.3108	1.03e-91	1.15e-90	AT2G45570	cytochrome P450, family 76, subfamily C, polypeptide 2
Smechr0302899	276.331	-2.88848	0.142376	-20.2877	1.65e-91	1.83e-90	AT5G62840	Phosphoglycerate mutase family protein
Smechr0302137	205.062	-5.55348	0.274332	-20.2436	4.04e-91	4.47e-90	AT4G00180	Plant-specific transcription factor YABBY family protein
Smechr1201453	219.513	-3.36173	0.166133	-20.2352	4.8e-91	5.3e-90	AT5G59750	DHBP synthase RibB-like alpha/beta domain;GTP cyclohydrolase II
Smechr0200434	2560.59	2.72165	0.134549	20.2279	5.56e-91	6.13e-90	AT1G62300	WRKY family transcription factor
Smechr1001588	206.521	3.56954	0.176702	20.2009	9.62e-91	1.06e-89	AT4G20140	Leucine-rich repeat transmembrane protein kinase
Smechr0600187	470.36	-2.04248	0.101125	-20.1975	1.03e-90	1.13e-89	AT3G07550	RNI-like superfamily protein
Smechr0101019	578.372	-2.00477	0.0993503	-20.1788	1.5e-90	1.65e-89	AT5G59870	histone H2A 6
Smechr0602951	390.952	2.20167	0.109131	20.1745	1.64e-90	1.8e-89	AT1G07300	josephin protein-related
Smechr0902056	201.537	-3.32455	0.164801	-20.1731	1.69e-90	1.85e-89	AT1G03840	C2H2 and C2HC zinc fingers superfamily protein
Smechr0100803	221.991	3.17059	0.15728	20.1589	2.25e-90	2.47e-89	AT5G36930	Disease resistance protein (TIR-NBS-LRR class) family
Smechr0301246	217.43	-3.09568	0.153681	-20.1435	3.07e-90	3.36e-89	AT1G23380	KNOTTED1-like homeobox gene 6
Smechr1000597	411.76	-2.1567	0.107119	-20.1336	3.74e-90	4.09e-89	AT5G55710	-
Smechr1100450	946.804	2.636	0.13094	20.1314	3.92e-90	4.28e-89	AT2G36290	alpha/beta-Hydrolases superfamily protein
Smechr0701911	425.968	-2.01799	0.100452	-20.089	9.21e-90	1e-88	AT3G21710	-
Smechr0902313	268.987	-2.70891	0.134859	-20.087	9.6e-90	1.04e-88	AT5G43580	Serine protease inhibitor, potato inhibitor I-type family protein
Smechr0701518	456.254	-2.00337	0.0998634	-20.0611	1.61e-89	1.75e-88	AT1G06690	NAD(P)-linked oxidoreductase superfamily protein
Smechr0400504	249.69	6.07019	0.302679	20.0548	1.83e-89	1.99e-88	AT5G54500	flavodoxin-like quinone reductase 1
Smechr0601551	529.243	-2.03705	0.101579	-20.0539	1.87e-89	2.03e-88	AT3G55760	-
Smechr0202239	336.365	2.68885	0.134118	20.0484	2.08e-89	2.26e-88	AT2G17890	calcium-dependent protein kinase 16
Smechr1102151	441.235	2.06894	0.103282	20.032	2.9e-89	3.13e-88	AT5G06060	NAD(P)-binding Rossmann-fold superfamily protein
Smechr0202193	340.092	-2.34285	0.11704	-20.0174	3.88e-89	4.2e-88	AT3G09580	FAD/NAD(P)-binding oxidoreductase family protein
Smechr0303324	390.059	2.34479	0.117391	19.9741	9.26e-89	1e-87	AT1G18070	Translation elongation factor EF1A/initiation factor IF2gamma family protein
Smechr0100236	299.981	-3.27959	0.164293	-19.9618	1.18e-88	1.28e-87	AT4G34530	cryptochrome-interacting basic-helix-loop-helix 1
Smechr0802434	462.746	-2.05127	0.102798	-19.9544	1.37e-88	1.48e-87	AT1G64150	Uncharacterized protein family (UPF0016)
Smechr0702254	212.771	3.44386	0.172626	19.9498	1.5e-88	1.62e-87	-	-
Smechr0100570	308.103	6.32947	0.317314	19.947	1.59e-88	1.71e-87	AT2G36690	2-oxoglutarate (2OG) and Fe(II)-dependent oxygenase superfamily protein
Smechr0201641	306.197	-3.96868	0.19896	-19.9471	1.59e-88	1.71e-87	AT5G45950	GDSL-like Lipase/Acylhydrolase superfamily protein
Smechr0700261	258.694	3.18485	0.159755	19.9359	1.99e-88	2.14e-87	AT2G16060	hemoglobin 1
Smechr0400364	230.56	3.11491	0.156267	19.9332	2.1e-88	2.25e-87	AT4G20970	basic helix-loop-helix (bHLH) DNA-binding superfamily protein
Smechr1201483	390.022	-2.17737	0.109247	-19.9307	2.21e-88	2.37e-87	AT2G39380	exocyst subunit exo70 family protein H2
Smechr0402465	467.843	-2.03535	0.102152	-19.9247	2.48e-88	2.66e-87	AT1G75690	DnaJ/Hsp40 cysteine-rich domain superfamily protein
Smechr0100817	176.028	-3.84658	0.193166	-19.9134	3.11e-88	3.33e-87	AT2G02450	NAC domain containing protein 35
Smechr0203152	338.762	2.52665	0.12698	19.898	4.23e-88	4.53e-87	AT3G01820	P-loop containing nucleoside triphosphate hydrolases superfamily protein
Smechr1001987	394.954	-2.20609	0.110933	-19.8867	5.31e-88	5.67e-87	AT2G36770	UDP-Glycosyltransferase superfamily protein
Smechr0802513	267.127	-4.10481	0.206783	-19.8508	1.08e-87	1.16e-86	AT4G23990	cellulose synthase like G3
Smechr0801559	211.292	-3.69998	0.186394	-19.8503	1.1e-87	1.17e-86	AT1G12660	-
Smechr0300359	369.741	-2.3743	0.119695	-19.8363	1.45e-87	1.54e-86	AT3G03280	-
Smechr0101239	304.451	-2.39753	0.121073	-19.8023	2.84e-87	3.02e-86	AT2G26690	Major facilitator superfamily protein
Smechr0101544	388.774	-2.11937	0.107034	-19.801	2.92e-87	3.1e-86	AT2G45590	Protein kinase superfamily protein
Smechr0601204	295.196	-2.70828	0.136785	-19.7995	3.01e-87	3.19e-86	AT3G47420	phosphate starvation-induced gene 3
Smechr1100440	395.208	-2.08007	0.105149	-19.7821	4.25e-87	4.49e-86	AT3G20930	RNA-binding (RRM/RBD/RNP motifs) family protein
Smechr0200937	449.356	-2.02947	0.102714	-19.7585	6.77e-87	7.15e-86	AT4G36910	Cystathionine beta-synthase (CBS) family protein
Smechr1001871	313.935	-2.85506	0.144864	-19.7086	1.82e-86	1.92e-85	AT1G26230	TCP-1/cpn60 chaperonin family protein
Smechr0801067	489.921	-2.01182	0.102181	-19.6888	2.69e-86	2.82e-85	AT5G21920	YGGT family protein
Smechr0902156	251.12	2.67866	0.13648	19.6268	9.14e-86	9.56e-85	AT5G60900	receptor-like protein kinase 1
Smechr1200491	247.228	2.9281	0.149747	19.5537	3.84e-85	4e-84	AT3G44150	-
Smechr0401925	251.744	2.91689	0.149181	19.5527	3.91e-85	4.07e-84	AT2G46420	Plant protein 1589 of unknown function
Smechr0202204	405.915	-2.01129	0.102889	-19.5482	4.28e-85	4.45e-84	AT5G66090	-
Smechr1000168	389.723	-2.16176	0.110692	-19.5295	6.17e-85	6.41e-84	AT1G13250	galacturonosyltransferase-like 3
Smechr0104183	315.328	-2.75743	0.14122	-19.5258	6.63e-85	6.89e-84	AT1G51110	Plastid-lipid associated protein PAP / fibrillin family protein
Smechr0303111	470.928	-2.0448	0.105223	-19.4331	4.05e-84	4.19e-83	AT1G15360	Integrase-type DNA-binding superfamily protein
Smechr1100157	493.976	-2.18445	0.112787	-19.368	1.44e-83	1.48e-82	AT1G74670	Gibberellin-regulated family protein
Smechr0601968	342.63	-2.37381	0.122586	-19.3644	1.54e-83	1.58e-82	AT3G56650	Mog1/PsbP/DUF1795-like photosystem II reaction center PsbP family protein
Smechr0401243	358.193	2.21207	0.114352	19.3443	2.28e-83	2.33e-82	AT1G71850	Ubiquitin carboxyl-terminal hydrolase family protein
Smechr0401929	409.705	-2.11224	0.109327	-19.3204	3.62e-83	3.71e-82	AT4G09040	RNA-binding (RRM/RBD/RNP motifs) family protein
Smechr0400491	220.194	-3.3369	0.173156	-19.271	9.41e-83	9.59e-82	AT4G21445	-
Smechr0600252	208.328	-3.6392	0.189453	-19.209	3.11e-82	3.16e-81	AT2G38170	cation exchanger 1
Smechr0102082	231.037	-3.27395	0.170936	-19.1531	9.11e-82	9.2e-81	AT5G13460	IQ-domain 11
Smechr0602935	374.687	-2.19247	0.114515	-19.1457	1.05e-81	1.06e-80	AT5G59020	Protein of unknown function (DUF3527)
Smechr0201825	364.726	-2.42203	0.126555	-19.1383	1.21e-81	1.22e-80	AT4G05150	Octicosapeptide/Phox/Bem1p family protein
Smechr0201701	1538.02	-2.38905	0.124957	-19.119	1.76e-81	1.77e-80	AT2G34700	Pollen Ole e 1 allergen and extensin family protein
Smechr0502360	165.401	3.95362	0.207161	19.0848	3.38e-81	3.39e-80	AT2G33580	Protein kinase superfamily protein
Smechr0602293	230.365	3.92328	0.205657	19.0768	3.94e-81	3.95e-80	AT1G79640	Protein kinase superfamily protein
Smechr0702126	248.413	3.02059	0.158584	19.0472	6.93e-81	6.92e-80	AT3G16720	TOXICOS EN LEVADURA 2
Smechr0200720	479.534	-2.08532	0.109725	-19.0049	1.55e-80	1.55e-79	AT4G36530	alpha/beta-Hydrolases superfamily protein
Smechr0302764	340.585	2.3938	0.125993	18.9994	1.73e-80	1.72e-79	AT1G10650	SBP (S-ribonuclease binding protein) family protein
Smechr0101443	252.487	-2.57073	0.135524	-18.9688	3.09e-80	3.07e-79	AT3G61490	Pectin lyase-like superfamily protein
Smechr0900585	306.827	2.35121	0.123968	18.9662	3.24e-80	3.22e-79	AT2G37710	receptor lectin kinase
Smechr1001920	276.903	-2.82518	0.149103	-18.9479	4.6e-80	4.56e-79	AT1G69120	K-box region and MADS-box transcription factor family protein
Smechr0302452	450.738	-2.02226	0.107061	-18.8889	1.41e-79	1.39e-78	AT5G65220	Ribosomal L29 family protein
Smechr0802420	198.622	-3.71712	0.196886	-18.8795	1.68e-79	1.66e-78	AT4G09740	glycosyl hydrolase 9B14
Smechr0201428	292.389	-2.84927	0.151099	-18.857	2.58e-79	2.53e-78	AT1G30690	Sec14p-like phosphatidylinositol transfer family protein
Smechr0402319	193.789	5.42627	0.288203	18.8279	4.46e-79	4.38e-78	AT1G47510	inositol polyphosphate 5-phosphatase 11
Smechr0101653	225.543	-3.01348	0.160246	-18.8053	6.83e-79	6.7e-78	AT4G00165	Bifunctional inhibitor/lipid-transfer protein/seed storage 2S albumin superfamily protein
Smechr0500534	356.93	2.11858	0.112749	18.7903	9.07e-79	8.89e-78	AT2G37430	C2H2 and C2HC zinc fingers superfamily protein
Smechr0602909	276.171	-3.58088	0.190588	-18.7886	9.37e-79	9.18e-78	AT2G39700	expansin A4
Smechr1102071	224.127	3.24874	0.17293	18.7865	9.75e-79	9.54e-78	AT1G51950	indole-3-acetic acid inducible 18
Smechr1001832	2942.85	2.00261	0.106717	18.7656	1.44e-78	1.41e-77	AT1G68725	arabinogalactan protein 19
Smechr1200073	334.372	-2.50673	0.133717	-18.7466	2.06e-78	2.02e-77	AT5G20140	SOUL heme-binding family protein
Smechr0701498	259.31	-2.65218	0.141597	-18.7304	2.8e-78	2.73e-77	AT5G41920	GRAS family transcription factor
Smechr0701298	547.749	-2.18555	0.116723	-18.7241	3.15e-78	3.07e-77	AT5G20740	Plant invertase/pectin methylesterase inhibitor superfamily protein
Smechr0400180	171.462	-4.1632	0.222353	-18.7234	3.19e-78	3.11e-77	AT3G01440	PsbQ-like 1
Smechr0800937	156.705	3.88234	0.207536	18.7068	4.35e-78	4.24e-77	AT2G18660	plant natriuretic peptide A
Smechr1102741	193.414	-3.30868	0.177089	-18.6837	6.72e-78	6.53e-77	AT3G55040	glutathione transferase lambda 2
Smechr1201089	355.74	-2.40841	0.128978	-18.673	8.2e-78	7.96e-77	AT3G20820	Leucine-rich repeat (LRR) family protein
Smechr0900554	154.293	5.25428	0.281594	18.659	1.07e-77	1.03e-76	AT5G34930	arogenate dehydrogenase
Smechr0202474	415.977	2.02765	0.10868	18.6571	1.11e-77	1.07e-76	AT3G48590	nuclear factor Y, subunit C1
Smechr0102581	314.03	-2.48218	0.133115	-18.6468	1.34e-77	1.3e-76	AT3G06880	Transducin/WD40 repeat-like superfamily protein
Smechr0602840	243.049	2.65499	0.142515	18.6295	1.85e-77	1.79e-76	AT3G45590	splicing endonuclease 1
Smechr1000500	196.262	-3.44676	0.185049	-18.6262	1.97e-77	1.9e-76	AT1G19670	chlorophyllase 1
Smechr0100078	298.77	-2.7692	0.148776	-18.6132	2.51e-77	2.42e-76	AT4G35100	plasma membrane intrinsic protein 3
Smechr0701297	215.038	-3.04823	0.16393	-18.5947	3.54e-77	3.41e-76	AT3G43110	-
Smechr1102710	183.789	-3.56762	0.19207	-18.5745	5.17e-77	4.97e-76	AT3G19850	Phototropic-responsive NPH3 family protein
Smechr0900635	184.189	3.78804	0.204227	18.5482	8.43e-77	8.09e-76	AT3G09032	-
Smechr0902341	10261.3	8.08571	0.436262	18.5341	1.1e-76	1.05e-75	AT3G05950	RmlC-like cupins superfamily protein
Smechr0400131	399.494	-2.03435	0.109787	-18.5299	1.18e-76	1.14e-75	AT5G55630	Outward rectifying potassium channel protein
Smechr0600285	211.937	-5.89579	0.318387	-18.5177	1.49e-76	1.42e-75	AT5G59030	copper transporter 1
Smechr0701945	309.658	-2.24669	0.121375	-18.5103	1.7e-76	1.63e-75	AT3G22104	Phototropic-responsive NPH3 family protein
Smechr0202533	246.957	2.83632	0.153232	18.51	1.72e-76	1.64e-75	AT5G65640	beta HLH protein 93
Smechr0301949	299.557	-2.3548	0.127219	-18.5098	1.72e-76	1.64e-75	AT5G52100	Dihydrodipicolinate reductase, bacterial/plant
Smechr0101910	165.895	5.80466	0.313671	18.5056	1.86e-76	1.78e-75	AT2G44380	Cysteine/Histidine-rich C1 domain family protein
Smechr0801685	237.017	-2.81882	0.152642	-18.4668	3.82e-76	3.64e-75	AT3G11710	lysyl-tRNA synthetase 1
Smechr0500364	238.323	-2.93358	0.158982	-18.4523	4.99e-76	4.75e-75	AT3G50740	UDP-glucosyl transferase 72E1
Smechr0600146	308.734	2.39653	0.129979	18.4378	6.54e-76	6.21e-75	AT3G04300	RmlC-like cupins superfamily protein
Smechr1200293	190.729	-3.31976	0.180202	-18.4224	8.69e-76	8.24e-75	AT4G35240	Protein of unknown function (DUF630 and DUF632)
Smechr0701953	214.148	-2.98678	0.162175	-18.417	9.6e-76	9.1e-75	AT3G50950	HOPZ-ACTIVATED RESISTANCE 1
Smechr1101113	419.678	-2.41867	0.131405	-18.4063	1.17e-75	1.11e-74	AT5G18460	Protein of Unknown Function (DUF239)
Smechr0502704	298.113	2.21671	0.120655	18.3724	2.19e-75	2.06e-74	AT1G02820	Late embryogenesis abundant 3 (LEA3) family protein
Smechr1201589	476.872	-2.95701	0.161283	-18.3343	4.41e-75	4.15e-74	AT3G13610	2-oxoglutarate (2OG) and Fe(II)-dependent oxygenase superfamily protein
Smechr0302174	169.622	3.6362	0.198782	18.2924	9.52e-75	8.93e-74	AT1G35910	Haloacid dehalogenase-like hydrolase (HAD) superfamily protein
Smechr1201507	382.726	-2.22552	0.121672	-18.2911	9.74e-75	9.13e-74	AT3G45850	P-loop containing nucleoside triphosphate hydrolases superfamily protein
Smechr0201030	167.147	-3.56779	0.195072	-18.2897	1e-74	9.37e-74	AT5G39210	chlororespiratory reduction 7
Smechr0300396	288.378	-2.32336	0.12709	-18.2812	1.17e-74	1.09e-73	AT5G65660	hydroxyproline-rich glycoprotein family protein
Smechr0201004	175.918	-3.15803	0.17279	-18.2767	1.27e-74	1.19e-73	AT5G15890	TRICHOME BIREFRINGENCE-LIKE 21
Smechr0201235	9293.74	7.34218	0.401928	18.2674	1.51e-74	1.41e-73	AT4G18780	cellulose synthase family protein
Smechr0202311	234.422	-3.36999	0.184628	-18.2529	1.96e-74	1.83e-73	AT5G66390	Peroxidase superfamily protein
Smechr1200743	295.829	-2.25886	0.123833	-18.2412	2.43e-74	2.27e-73	AT1G22630	-
Smechr0101830	161.007	-3.88057	0.213025	-18.2165	3.82e-74	3.56e-73	AT3G11480	S-adenosyl-L-methionine-dependent methyltransferases superfamily protein
Smechr0500629	404.606	-2.07953	0.114588	-18.1478	1.34e-73	1.24e-72	AT5G04440	Protein of unknown function (DUF1997)
Smechr0303333	245.403	-2.65343	0.146491	-18.1133	2.5e-73	2.31e-72	AT3G18050	-
Smechr0500202	180.786	-3.74907	0.207448	-18.0723	5.27e-73	4.86e-72	AT5G10190	Major facilitator superfamily protein
Smechr1000095	287.496	-2.28795	0.127094	-18.0021	1.88e-72	1.72e-71	AT5G08720	-
Smechr0202252	276.805	-2.45078	0.136212	-17.9924	2.24e-72	2.05e-71	AT2G17972	-
Smechr0302422	311.205	2.22502	0.123675	17.9909	2.3e-72	2.1e-71	AT3G48770	DNA binding;ATP binding
Smechr0401863	212.483	6.84578	0.380795	17.9776	2.92e-72	2.67e-71	AT5G65160	tetratricopeptide repeat (TPR)-containing protein
Smechr0201941	606.871	-2.85134	0.158634	-17.9743	3.1e-72	2.83e-71	AT4G22010	SKU5 similar 4
Smechr1002046	240.491	-2.76604	0.153973	-17.9645	3.69e-72	3.37e-71	AT1G59960	NAD(P)-linked oxidoreductase superfamily protein
Smechr0700084	319.61	2.23823	0.124703	17.9484	4.94e-72	4.49e-71	AT4G30900	DNAse I-like superfamily protein
Smechr0702208	263.905	-3.10082	0.173256	-17.8973	1.24e-71	1.12e-70	AT3G57030	Calcium-dependent phosphotriesterase superfamily protein
Smechr0100617	306.661	-2.35178	0.131423	-17.8947	1.3e-71	1.18e-70	AT4G33500	Protein phosphatase 2C family protein
Smechr0103179	151.347	-4.04336	0.22696	-17.8153	5.37e-71	4.85e-70	AT1G55230	Family of unknown function (DUF716)
Smechr1001818	252.117	2.62418	0.147318	17.813	5.6e-71	5.05e-70	AT2G37380	-
Smechr0200704	262.043	3.23501	0.181667	17.8074	6.19e-71	5.58e-70	-	-
Smechr0104003	187.415	-3.02077	0.16985	-17.7849	9.25e-71	8.3e-70	AT2G02080	indeterminate(ID)-domain 4
Smechr1102305	223.222	-3.03196	0.170734	-17.7584	1.48e-70	1.33e-69	AT5G13770	Pentatricopeptide repeat (PPR-like) superfamily protein
Smechr1201736	329.966	2.27959	0.128366	17.7585	1.48e-70	1.33e-69	AT4G33790	Jojoba acyl CoA reductase-related male sterility protein
Smechr0502634	375.618	-2.31211	0.130286	-17.7464	1.84e-70	1.65e-69	AT5G19850	alpha/beta-Hydrolases superfamily protein
Smechr0602583	1126.17	2.63218	0.148421	17.7345	2.27e-70	2.03e-69	AT4G25040	Uncharacterised protein family (UPF0497)
Smechr0100288	207.517	5.62288	0.317191	17.7271	2.59e-70	2.32e-69	AT5G42650	allene oxide synthase
Smechr0802493	142.016	-4.0787	0.230382	-17.7041	3.9e-70	3.48e-69	AT4G23880	-
Smechr0300521	148.712	-4.12927	0.233292	-17.7	4.19e-70	3.74e-69	AT2G23600	acetone-cyanohydrin lyase
Smechr0201807	344.387	4.10541	0.232734	17.6399	1.22e-69	1.08e-68	AT4G21500	-
Smechr0900273	198.262	-3.08211	0.174777	-17.6346	1.34e-69	1.18e-68	AT3G53380	Concanavalin A-like lectin protein kinase family protein
Smechr0202316	1062.58	2.49357	0.141514	17.6206	1.71e-69	1.51e-68	-	-
Smechr1000337	246.011	-2.42413	0.137631	-17.6133	1.95e-69	1.72e-68	AT4G14130	xyloglucan endotransglucosylase/hydrolase 15
Smechr0702490	332.843	2.17686	0.123691	17.5991	2.5e-69	2.2e-68	AT4G27290	S-locus lectin protein kinase family protein
Smechr0500330	240.952	3.44786	0.196073	17.5846	3.23e-69	2.85e-68	AT5G05840	Protein of unknown function (DUF620)
Smechr0602929	181.54	2.96087	0.168714	17.5496	5.99e-69	5.26e-68	AT1G07410	RAB GTPase homolog A2B
Smechr0401641	294.043	-2.15161	0.122663	-17.5408	6.99e-69	6.14e-68	AT2G31840	Thioredoxin superfamily protein
Smechr0602341	331.95	-2.06769	0.117915	-17.5355	7.68e-69	6.74e-68	AT1G18060	-
Smechr0901443	327.923	2.01026	0.114892	17.4969	1.51e-68	1.32e-67	AT4G31940	cytochrome P450, family 82, subfamily C, polypeptide 4
Smechr0702004	176.193	3.0504	0.174527	17.4781	2.1e-68	1.84e-67	AT4G10270	Wound-responsive family protein
Smechr0502622	610.03	-2.07248	0.118706	-17.4589	2.94e-68	2.56e-67	AT3G23770	O-Glycosyl hydrolases family 17 protein
Smechr1200367	236.82	-2.59321	0.148632	-17.4472	3.61e-68	3.14e-67	AT5G23530	carboxyesterase 18
Smechr1102500	346.333	-2.19201	0.12564	-17.4467	3.65e-68	3.17e-67	AT2G41810	Protein of unknown function, DUF642
Smechr0902172	234.708	-2.89895	0.166185	-17.4441	3.82e-68	3.31e-67	AT4G14870	secE/sec61-gamma protein transport protein
Smechr0101925	367.09	-2.2516	0.129097	-17.4411	4.02e-68	3.49e-67	AT5G65360	Histone superfamily protein
Smechr1002544	481.681	2.63016	0.151124	17.404	7.69e-68	6.65e-67	AT1G64660	methionine gamma-lyase
Smechr0200938	2924.47	2.04775	0.117716	17.3958	8.89e-68	7.68e-67	AT5G67210	Protein of unknown function (DUF579)
Smechr0501764	200.467	-2.6718	0.153635	-17.3906	9.73e-68	8.4e-67	AT1G52700	alpha/beta-Hydrolases superfamily protein
Smechr0402158	284.634	-2.32617	0.133875	-17.3757	1.26e-67	1.09e-66	AT3G19540	Protein of unknown function (DUF620)
Smechr0102738	189.94	3.07044	0.177297	17.318	3.44e-67	2.96e-66	AT5G49300	GATA transcription factor 16
Smechr0602854	323.669	3.41131	0.196996	17.3167	3.52e-67	3.03e-66	AT1G07870	Protein kinase superfamily protein
Smechr0902161	142.513	-3.72764	0.215275	-17.3158	3.58e-67	3.07e-66	AT1G05370	Sec14p-like phosphatidylinositol transfer family protein
Smechr0602246	277.522	2.15464	0.124858	17.2567	9.96e-67	8.51e-66	AT2G34160	Alba DNA/RNA-binding protein
Smechr0600041	412.234	-2.06794	0.120293	-17.1908	3.11e-66	2.64e-65	AT3G16850	Pectin lyase-like superfamily protein
Smechr0701502	193.347	-3.20998	0.187218	-17.1457	6.77e-66	5.74e-65	AT4G34131	UDP-glucosyl transferase 73B3
Smechr0400228	306.006	2.11658	0.12365	17.1175	1.1e-65	9.3e-65	AT3G15352	cytochrome c oxidase 17
Smechr0602630	161.27	3.26929	0.190992	17.1174	1.1e-65	9.31e-65	AT5G50740	Heavy metal transport/detoxification superfamily protein
Smechr0502529	332.869	2.11962	0.123875	17.111	1.23e-65	1.04e-64	AT1G53350	Disease resistance protein (CC-NBS-LRR class) family
Smechr0500020	132.798	-4.09479	0.239416	-17.1033	1.4e-65	1.18e-64	AT1G05260	Peroxidase superfamily protein
Smechr0301292	146.036	-3.5413	0.207125	-17.0974	1.55e-65	1.31e-64	AT1G10657	Plant protein 1589 of unknown function
Smechr0902424	261.173	2.33006	0.136676	17.0481	3.61e-65	3.04e-64	AT4G21865	-
Smechr1200128	143.883	3.76884	0.221108	17.0452	3.79e-65	3.19e-64	AT3G46620	zinc finger (C3HC4-type RING finger) family protein
Smechr0501034	922.173	3.583	0.21033	17.0351	4.51e-65	3.78e-64	AT5G15630	COBRA-like extracellular glycosyl-phosphatidyl inositol-anchored protein family
Smechr0103880	198.341	-3.0694	0.180267	-17.0269	5.19e-65	4.35e-64	AT2G21530	SMAD/FHA domain-containing protein
Smechr0902639	474.582	-2.14276	0.12605	-16.9993	8.31e-65	6.96e-64	AT3G23700	Nucleic acid-binding proteins superfamily
Smechr1201514	282.566	2.04001	0.120134	16.9811	1.13e-64	9.46e-64	AT5G60030	-
Smechr0202907	278.583	2.26624	0.133504	16.9751	1.26e-64	1.05e-63	AT1G13960	WRKY DNA-binding protein 4
Smechr0601005	344.204	6.30434	0.371505	16.9697	1.38e-64	1.15e-63	AT2G18880	vernalization5/VIN3-like
Smechr0701408	149.664	-5.62741	0.331651	-16.9679	1.42e-64	1.18e-63	AT1G17400	-
Smechr0602337	152.999	-3.72222	0.219663	-16.9451	2.09e-64	1.74e-63	AT3G18050	-
Smechr0402421	256.133	-2.3951	0.14162	-16.9122	3.66e-64	3.03e-63	AT1G19720	Pentatricopeptide repeat (PPR-like) superfamily protein
Smechr0402516	133.648	-3.91507	0.231672	-16.8992	4.56e-64	3.77e-63	AT5G42210	Major facilitator superfamily protein
Smechr0700165	357.185	-2.00298	0.118575	-16.8921	5.15e-64	4.25e-63	AT2G25620	DNA-binding protein phosphatase 1
Smechr0201708	299.283	2.09399	0.124163	16.8648	8.16e-64	6.73e-63	AT4G20970	basic helix-loop-helix (bHLH) DNA-binding superfamily protein
Smechr0202233	239.856	2.3206	0.137732	16.8487	1.07e-63	8.84e-63	AT4G36010	Pathogenesis-related thaumatin superfamily protein
Smechr0100585	225.278	2.73365	0.162464	16.8262	1.57e-63	1.29e-62	AT1G17840	white-brown complex homolog protein 11
Smechr1000035	201.064	2.59504	0.154609	16.7845	3.17e-63	2.6e-62	AT2G01275	RING/FYVE/PHD zinc finger superfamily protein
Smechr0202685	203.236	3.17099	0.189298	16.7513	5.54e-63	4.53e-62	AT5G42930	alpha/beta-Hydrolases superfamily protein
Smechr0700271	266.77	-2.24083	0.133853	-16.741	6.59e-63	5.38e-62	AT3G21240	4-coumarate:CoA ligase 2
Smechr0101100	370.905	-3.93069	0.235094	-16.7196	9.43e-63	7.69e-62	AT3G16250	NDH-dependent cyclic electron flow 1
Smechr0300035	130.007	4.82858	0.289565	16.6753	1.98e-62	1.61e-61	AT5G43530	Helicase protein with RING/U-box domain
Smechr0602859	419.001	-2.23121	0.133812	-16.6742	2.02e-62	1.64e-61	AT3G45850	P-loop containing nucleoside triphosphate hydrolases superfamily protein
Smechr0300403	134.49	-5.45492	0.327558	-16.6533	2.86e-62	2.32e-61	AT5G65700	Leucine-rich receptor-like protein kinase family protein
Smechr0202338	263.824	-2.22024	0.133373	-16.6469	3.19e-62	2.58e-61	AT4G36520	Chaperone DnaJ-domain superfamily protein
Smechr0201440	220.936	-2.57119	0.154842	-16.6052	6.39e-62	5.17e-61	AT4G20940	Leucine-rich receptor-like protein kinase family protein
Smechr0201887	288.256	2.03758	0.122755	16.5988	7.11e-62	5.74e-61	AT4G21215	-
Smechr0303361	141.147	3.44796	0.208529	16.5347	2.06e-61	1.66e-60	AT5G25930	Protein kinase family protein with leucine-rich repeat domain
Smechr0600743	274.307	-2.11437	0.12793	-16.5276	2.32e-61	1.87e-60	AT4G33490	Eukaryotic aspartyl protease family protein
Smechr0902561	232.536	-2.37407	0.143885	-16.4998	3.68e-61	2.95e-60	AT1G04920	sucrose phosphate synthase 3F
Smechr0402027	198.483	-2.66677	0.161699	-16.4922	4.18e-61	3.34e-60	AT5G65640	beta HLH protein 93
Smechr0303260	172.935	2.81929	0.171019	16.4853	4.68e-61	3.74e-60	AT5G07310	Integrase-type DNA-binding superfamily protein
Smechr0400409	175.162	-3.28876	0.199659	-16.4719	5.84e-61	4.66e-60	AT3G29635	HXXXD-type acyl-transferase family protein
Smechr1101974	302.657	-3.21554	0.195308	-16.4639	6.66e-61	5.31e-60	AT3G25560	NSP-interacting kinase 2
Smechr0402120	180.076	2.727	0.165842	16.4434	9.36e-61	7.45e-60	AT1G59590	ZCF37
Smechr0500360	325.266	-2.28283	0.138874	-16.4382	1.02e-60	8.11e-60	AT2G18790	phytochrome B
Smechr1201938	233.701	2.30294	0.140181	16.4283	1.2e-60	9.53e-60	AT3G19360	Zinc finger (CCCH-type) family protein
Smechr0201608	178.777	-2.9176	0.177674	-16.4211	1.35e-60	1.07e-59	AT1G50240	Protein kinase family protein with ARM repeat domain
Smechr0900939	126.512	-3.91681	0.238566	-16.4181	1.42e-60	1.13e-59	AT5G01740	Nuclear transport factor 2 (NTF2) family protein
Smechr0202392	143.86	3.8455	0.234746	16.3816	2.59e-60	2.05e-59	AT2G18540	RmlC-like cupins superfamily protein
Smechr0202832	133.051	-4.97926	0.303968	-16.3808	2.62e-60	2.07e-59	AT5G15780	Pollen Ole e 1 allergen and extensin family protein
Smechr0602562	123.291	-3.82348	0.233652	-16.364	3.46e-60	2.73e-59	AT1G68130	indeterminate(ID)-domain 14
Smechr0201076	475.953	2.06388	0.126436	16.3234	6.72e-60	5.3e-59	AT3G28857	basic helix-loop-helix (bHLH) DNA-binding family protein
Smechr0303071	182.777	3.17766	0.194906	16.3036	9.31e-60	7.34e-59	AT5G62480	glutathione S-transferase tau 9
Smechr0101112	136.212	5.28853	0.3247	16.2874	1.21e-59	9.54e-59	AT3G05140	ROP binding protein kinases 2
Smechr1002814	132.061	3.73006	0.22927	16.2693	1.63e-59	1.28e-58	AT2G41690	heat shock transcription factor B3
Smechr1001695	237.393	-2.31588	0.142456	-16.2568	2e-59	1.57e-58	AT3G08920	Rhodanese/Cell cycle control phosphatase superfamily protein
Smechr0201097	161.722	2.80558	0.172752	16.2406	2.61e-59	2.05e-58	-	-
Smechr0202376	150.095	-3.50193	0.215646	-16.2392	2.66e-59	2.09e-58	AT2G25737	Sulfite exporter TauE/SafE family protein
Smechr1200839	142.521	-3.69239	0.227406	-16.237	2.76e-59	2.17e-58	AT1G71691	GDSL-like Lipase/Acylhydrolase superfamily protein
Smechr0801141	155.83	-3.34087	0.206196	-16.2024	4.85e-59	3.8e-58	AT1G29930	chlorophyll A/B binding protein 1
Smechr0202841	385.68	-2.54678	0.157217	-16.1992	5.11e-59	4e-58	AT3G30180	brassinosteroid-6-oxidase 2
Smechr0301219	763.175	3.28847	0.20322	16.1818	6.77e-59	5.29e-58	AT1G70530	cysteine-rich RLK (RECEPTOR-like protein kinase) 3
Smechr1001736	233.459	-2.15896	0.13345	-16.178	7.21e-59	5.63e-58	AT2G38310	PYR1-like 4
Smechr0901518	150.243	-3.3526	0.207389	-16.1658	8.79e-59	6.85e-58	AT4G13195	CLAVATA3/ESR-RELATED 44
Smechr0202782	321.157	2.12157	0.131393	16.1467	1.2e-58	9.32e-58	AT3G50760	galacturonosyltransferase-like 2
Smechr0100109	194.222	-2.95123	0.182843	-16.1408	1.32e-58	1.03e-57	AT4G38660	Pathogenesis-related thaumatin superfamily protein
Smechr0102456	322.189	2.45241	0.151976	16.1368	1.41e-58	1.09e-57	AT3G21420	2-oxoglutarate (2OG) and Fe(II)-dependent oxygenase superfamily protein
Smechr0701711	158.435	2.95371	0.183122	16.1298	1.58e-58	1.22e-57	AT5G48170	F-box family protein
Smechr0302907	417.509	-2.09035	0.129676	-16.1198	1.85e-58	1.44e-57	AT1G62400	Protein kinase superfamily protein
Smechr0103027	139.718	-6.11693	0.37954	-16.1167	1.95e-58	1.51e-57	AT5G12900	-
Smechr1001654	253.46	-2.24069	0.139139	-16.104	2.39e-58	1.86e-57	AT5G02030	POX (plant homeobox) family protein
Smechr0900521	136.943	-3.34873	0.208108	-16.0913	2.93e-58	2.27e-57	AT3G09270	glutathione S-transferase TAU 8
Smechr0601150	260.362	2.20708	0.137228	16.0833	3.34e-58	2.59e-57	AT3G10870	methyl esterase 17
Smechr0303573	107.956	4.53915	0.282639	16.0599	4.87e-58	3.77e-57	AT5G11770	NADH-ubiquinone oxidoreductase 20 kDa subunit, mitochondrial
Smechr0500150	294.046	-2.01597	0.125552	-16.0568	5.12e-58	3.96e-57	AT5G16560	Homeodomain-like superfamily protein
Smechr0302459	137.814	3.59417	0.223866	16.055	5.28e-58	4.08e-57	AT1G73480	alpha/beta-Hydrolases superfamily protein
Smechr0400809	152.25	-2.97019	0.185411	-16.0195	9.34e-58	7.2e-57	AT4G31940	cytochrome P450, family 82, subfamily C, polypeptide 4
Smechr0900397	116.245	4.44145	0.277291	16.0173	9.68e-58	7.45e-57	AT5G02540	NAD(P)-binding Rossmann-fold superfamily protein
Smechr1001844	254.141	2.32598	0.145535	15.9822	1.7e-57	1.3e-56	AT3G18790	-
Smechr0800248	252.209	2.1744	0.136298	15.9533	2.7e-57	2.07e-56	AT4G17900	PLATZ transcription factor family protein
Smechr0400207	144.078	-3.62314	0.22713	-15.9518	2.77e-57	2.12e-56	AT5G54250	cyclic nucleotide-gated cation channel 4
Smechr0702586	125.448	-3.53012	0.221741	-15.92	4.6e-57	3.52e-56	AT1G50732	-
Smechr0602439	148.055	3.20384	0.201397	15.9081	5.57e-57	4.25e-56	AT5G15130	WRKY DNA-binding protein 72
Smechr0800373	503.531	2.35444	0.148023	15.9059	5.77e-57	4.39e-56	AT1G43710	Pyridoxal phosphate (PLP)-dependent transferases superfamily protein
Smechr0302220	255.9	-2.05251	0.129415	-15.8599	1.2e-56	9.11e-56	AT5G53020	Ribonuclease P protein subunit P38-related
Smechr1000157	167.622	-2.83287	0.178645	-15.8575	1.25e-56	9.46e-56	AT1G25510	Eukaryotic aspartyl protease family protein
Smechr0101341	138.095	-3.38356	0.213521	-15.8465	1.49e-56	1.13e-55	AT5G53390	O-acyltransferase (WSD1-like) family protein
Smechr0400239	188.191	-2.69557	0.170339	-15.8247	2.1e-56	1.59e-55	AT3G15110	-
Smechr0700835	378.485	2.14233	0.135742	15.7824	4.11e-56	3.1e-55	AT1G75150	-
Smechr1102235	737.9	3.45587	0.219613	15.7362	8.55e-56	6.44e-55	AT2G01660	plasmodesmata-located protein 6
Smechr1102558	154.519	-2.91947	0.18582	-15.7113	1.27e-55	9.49e-55	AT4G16380	Heavy metal transport/detoxification superfamily protein
Smechr0600221	117.268	-4.7618	0.303119	-15.7093	1.31e-55	9.78e-55	AT2G30230	-
Smechr1001868	116.308	-5.45909	0.347925	-15.6904	1.76e-55	1.32e-54	AT5G38790	-
Smechr0400410	123.523	-3.76732	0.24033	-15.6756	2.22e-55	1.66e-54	AT1G03495	HXXXD-type acyl-transferase family protein
Smechr0300524	181.834	-2.49242	0.159016	-15.674	2.28e-55	1.7e-54	AT2G23610	methyl esterase 3
Smechr0702471	120.417	-5.7293	0.366691	-15.6243	4.97e-55	3.7e-54	AT4G27360	Dynein light chain type 1 family protein
Smechr0300194	213.576	-2.24117	0.143604	-15.6066	6.56e-55	4.88e-54	AT4G21760	beta-glucosidase 47
Smechr0700224	116.815	-3.60146	0.230781	-15.6055	6.67e-55	4.96e-54	AT2G10940	Bifunctional inhibitor/lipid-transfer protein/seed storage 2S albumin superfamily protein
Smechr1001215	351.87	2.18464	0.140021	15.6022	7.03e-55	5.22e-54	AT5G66470	RNA binding;GTP binding
Smechr1000325	237.866	-2.67704	0.171874	-15.5756	1.07e-54	7.91e-54	AT3G26040	HXXXD-type acyl-transferase family protein
Smechr0300537	122.523	-3.65712	0.23491	-15.5681	1.2e-54	8.88e-54	AT5G15900	TRICHOME BIREFRINGENCE-LIKE 19
Smechr1201928	132.146	6.27936	0.403349	15.568	1.2e-54	8.89e-54	AT3G26040	HXXXD-type acyl-transferase family protein
Smechr0702002	152.619	3.44919	0.221934	15.5415	1.82e-54	1.34e-53	AT4G10265	Wound-responsive family protein
Smechr0801285	211.854	2.19954	0.141648	15.5282	2.24e-54	1.65e-53	AT2G32660	receptor like protein 22
Smechr0302895	118.225	5.83195	0.375596	15.5272	2.27e-54	1.68e-53	AT4G20970	basic helix-loop-helix (bHLH) DNA-binding superfamily protein
Smechr0203213	111.958	3.64603	0.235082	15.5097	2.99e-54	2.2e-53	AT3G26680	DNA repair metallo-beta-lactamase family protein
Smechr1002930	220.464	-2.94201	0.189966	-15.487	4.24e-54	3.13e-53	AT3G56630	cytochrome P450, family 94, subfamily D, polypeptide 2
Smechr0702427	249.747	2.05815	0.132977	15.4775	4.93e-54	3.63e-53	-	-
Smechr0100753	112.973	-4.26206	0.275452	-15.473	5.28e-54	3.89e-53	AT4G20270	Leucine-rich receptor-like protein kinase family protein
Smechr1002786	149.136	3.8004	0.245939	15.4526	7.24e-54	5.32e-53	AT5G04020	calmodulin binding
Smechr0500673	242.525	-2.21912	0.143627	-15.4506	7.48e-54	5.49e-53	AT2G48070	resistance to phytophthora 1
Smechr1200193	126.595	-6.06513	0.392695	-15.4449	8.17e-54	5.99e-53	AT4G35160	O-methyltransferase family protein
Smechr0800184	208.211	-2.44918	0.158599	-15.4426	8.47e-54	6.21e-53	AT3G07040	NB-ARC domain-containing disease resistance protein
Smechr0203110	113.215	-3.85094	0.249796	-15.4163	1.27e-53	9.31e-53	AT3G01660	S-adenosyl-L-methionine-dependent methyltransferases superfamily protein
Smechr0701506	253.142	-2.15357	0.13977	-15.4079	1.45e-53	1.06e-52	AT3G14610	cytochrome P450, family 72, subfamily A, polypeptide 7
Smechr1001155	252.737	-2.68273	0.174198	-15.4005	1.62e-53	1.19e-52	AT5G04310	Pectin lyase-like superfamily protein
Smechr0600275	113.511	-5.45216	0.354105	-15.397	1.71e-53	1.25e-52	AT3G47110	Leucine-rich repeat protein kinase family protein
Smechr0101082	117.413	-3.546	0.230573	-15.3791	2.26e-53	1.65e-52	AT1G54820	Protein kinase superfamily protein
Smechr0700962	273.871	-2.09954	0.136715	-15.357	3.18e-53	2.31e-52	AT2G15690	Tetratricopeptide repeat (TPR)-like superfamily protein
Smechr0102962	406.986	3.62519	0.236097	15.3546	3.3e-53	2.4e-52	AT1G65770	ascorbic acid mannose pathway regulator 1
Smechr0103292	108.49	5.40732	0.352311	15.3481	3.65e-53	2.65e-52	AT3G28890	receptor like protein 43
Smechr0900269	195.932	-2.44933	0.160434	-15.2669	1.27e-52	9.18e-52	AT5G03150	C2H2-like zinc finger protein
Smechr0801435	218.975	2.17062	0.142208	15.2637	1.33e-52	9.63e-52	AT1G10340	Ankyrin repeat family protein
Smechr0601922	137.583	2.93156	0.192172	15.2549	1.53e-52	1.1e-51	AT5G25260	SPFH/Band 7/PHB domain-containing membrane-associated protein family
Smechr0201493	263.753	-2.28929	0.150231	-15.2385	1.96e-52	1.41e-51	AT3G19820	cell elongation protein / DWARF1 / DIMINUTO (DIM)
Smechr0701572	123.346	-3.6182	0.237626	-15.2264	2.36e-52	1.7e-51	AT4G12560	F-box and associated interaction domains-containing protein
Smechr0401785	214.399	2.70887	0.178024	15.2163	2.76e-52	1.98e-51	AT5G09360	laccase 14
Smechr0202333	257.058	-2.39523	0.157446	-15.213	2.9e-52	2.08e-51	AT5G66460	Glycosyl hydrolase superfamily protein
Smechr0100432	189.232	-2.49531	0.164103	-15.2057	3.24e-52	2.33e-51	AT1G24625	zinc finger protein 7
Smechr1000440	1629.13	2.61231	0.171837	15.2023	3.42e-52	2.45e-51	AT3G15050	IQ-domain 10
Smechr0502665	290.677	-2.0101	0.13264	-15.1545	7.08e-52	5.06e-51	AT3G06430	Tetratricopeptide repeat (TPR)-like superfamily protein
Smechr0202742	103.497	4.15244	0.274718	15.1153	1.28e-51	9.17e-51	AT5G65590	Dof-type zinc finger DNA-binding family protein
Smechr0401576	145.281	-3.30338	0.218628	-15.1096	1.4e-51	9.99e-51	AT5G06530	ABC-2 type transporter family protein
Smechr0200850	165.857	-2.89585	0.191664	-15.109	1.41e-51	1.01e-50	AT5G65640	beta HLH protein 93
Smechr1200492	100.253	-4.38776	0.290532	-15.1025	1.56e-51	1.11e-50	AT1G49470	Family of unknown function (DUF716)
Smechr0901260	216.31	-2.49412	0.165463	-15.0736	2.42e-51	1.72e-50	AT2G04039	-
Smechr0302682	165.185	-2.7132	0.180246	-15.0527	3.31e-51	2.35e-50	AT4G24700	-
Smechr0801847	278.256	2.12393	0.141103	15.0524	3.33e-51	2.37e-50	AT3G43810	calmodulin 7
Smechr1102475	258.338	2.01094	0.13362	15.0497	3.47e-51	2.46e-50	AT2G41690	heat shock transcription factor B3
Smechr0801254	116.098	-3.36823	0.223816	-15.0491	3.5e-51	2.48e-50	AT4G32980	homeobox gene 1
Smechr0101819	129.699	-5.21499	0.346622	-15.0452	3.71e-51	2.63e-50	AT1G32450	nitrate transporter 1.5
Smechr0401441	307.56	-2.1314	0.141672	-15.0446	3.74e-51	2.65e-50	AT5G06050	Putative methyltransferase family protein
Smechr0303222	244.404	-2.15657	0.143846	-14.9922	8.26e-51	5.82e-50	AT5G57800	Fatty acid hydroxylase superfamily
Smechr1100300	158.122	-6.83437	0.456485	-14.9717	1.12e-50	7.92e-50	AT5G16250	-
Smechr0202512	246.822	-2.71972	0.181796	-14.9603	1.33e-50	9.39e-50	AT5G37790	Protein kinase superfamily protein
Smechr0702003	197.681	2.62103	0.175282	14.9532	1.48e-50	1.04e-49	AT4G10270	Wound-responsive family protein
Smechr0602310	317.36	-2.00436	0.134133	-14.9431	1.73e-50	1.21e-49	AT4G14100	transferases, transferring glycosyl groups
Smechr0600108	133.225	3.68684	0.24712	14.9192	2.47e-50	1.73e-49	AT4G01870	tolB protein-related
Smechr1001856	99.8852	-4.43134	0.297058	-14.9174	2.54e-50	1.78e-49	AT5G16000	NSP-interacting kinase 1
Smechr0103497	123.561	3.10758	0.208378	14.9132	2.7e-50	1.89e-49	AT1G07900	LOB domain-containing protein 1
Smechr0802209	175.306	-2.48884	0.166937	-14.9088	2.89e-50	2.02e-49	AT1G12250	Pentapeptide repeat-containing protein
Smechr0302590	277.828	-2.16993	0.145842	-14.8787	4.53e-50	3.17e-49	AT5G03860	malate synthase
Smechr0300045	101.678	5.46325	0.367467	14.8673	5.37e-50	3.75e-49	AT5G43700	AUX/IAA transcriptional regulator family protein
Smechr1102604	174.845	3.93499	0.264794	14.8606	5.94e-50	4.15e-49	AT5G16600	myb domain protein 43
Smechr0202290	231.896	2.1012	0.142231	14.7731	2.18e-49	1.51e-48	AT5G66320	GATA transcription factor 5
Smechr0202697	194.786	-2.17915	0.147554	-14.7684	2.34e-49	1.62e-48	AT2G33710	Integrase-type DNA-binding superfamily protein
Smechr0802500	114.816	3.22413	0.218364	14.765	2.46e-49	1.7e-48	AT1G48480	receptor-like kinase 1
Smechr0802449	183.234	-2.56218	0.173783	-14.7436	3.38e-49	2.34e-48	AT4G23740	Leucine-rich repeat protein kinase family protein
Smechr0603191	236.095	-2.05196	0.139226	-14.7383	3.66e-49	2.53e-48	AT4G03150	-
Smechr0402075	164.205	3.22681	0.218994	14.7347	3.86e-49	2.66e-48	AT4G27300	S-locus lectin protein kinase family protein
Smechr0901776	3810.72	2.40385	0.163739	14.681	8.53e-49	5.85e-48	AT3G04810	NIMA-related kinase 2
Smechr0201920	144.921	-3.00401	0.204869	-14.6631	1.11e-48	7.61e-48	AT3G21690	MATE efflux family protein
Smechr0801433	312.808	-2.3339	0.159302	-14.6508	1.33e-48	9.1e-48	AT1G64640	early nodulin-like protein 8
Smechr0302753	172.58	-2.78562	0.190756	-14.603	2.69e-48	1.83e-47	AT5G55540	tornado 1
Smechr0400045	282.831	-3.27809	0.224556	-14.5981	2.89e-48	1.97e-47	AT2G46600	Calcium-binding EF-hand family protein
Smechr1002955	200.988	-3.23874	0.221873	-14.5973	2.92e-48	1.99e-47	AT3G43790	zinc induced facilitator-like 2
Smechr0103446	191.47	2.47299	0.169526	14.5877	3.36e-48	2.29e-47	AT3G09040	Pentatricopeptide repeat (PPR) superfamily protein
Smechr1002790	155.472	-2.48288	0.170288	-14.5805	3.74e-48	2.54e-47	AT2G41370	Ankyrin repeat family protein / BTB/POZ domain-containing protein
Smechr0902032	90.5849	-4.20524	0.288452	-14.5786	3.84e-48	2.61e-47	AT4G15620	Uncharacterised protein family (UPF0497)
Smechr0201974	193.884	-2.56162	0.175721	-14.5778	3.89e-48	2.64e-47	AT4G22190	-
Smechr0701995	152.565	-2.85703	0.196005	-14.5763	3.98e-48	2.7e-47	AT4G28100	-
Smechr0100449	154.146	2.93132	0.201164	14.5718	4.25e-48	2.88e-47	AT4G33905	Peroxisomal membrane 22 kDa (Mpv17/PMP22) family protein
Smechr0901869	97.1209	-4.44234	0.305698	-14.5318	7.62e-48	5.14e-47	AT3G56630	cytochrome P450, family 94, subfamily D, polypeptide 2
Smechr0700456	193.359	-2.55206	0.17563	-14.5309	7.72e-48	5.21e-47	AT2G02140	low-molecular-weight cysteine-rich 72
Smechr0702429	242.459	2.06108	0.142031	14.5115	1.03e-47	6.91e-47	AT5G20110	Dynein light chain type 1 family protein
Smechr0400233	100.402	-3.52162	0.242855	-14.5009	1.2e-47	8.05e-47	AT3G23550	MATE efflux family protein
Smechr0801864	133.331	-3.18252	0.219605	-14.492	1.36e-47	9.16e-47	AT2G40830	RING-H2 finger C1A
Smechr0201549	123.205	-3.27493	0.226127	-14.4827	1.56e-47	1.05e-46	AT5G45040	Cytochrome c
Smechr0300450	199.555	2.27893	0.157536	14.4662	1.98e-47	1.33e-46	AT2G14820	Phototropic-responsive NPH3 family protein
Smechr0400038	229.436	-2.20781	0.152645	-14.4637	2.06e-47	1.38e-46	AT1G01300	Eukaryotic aspartyl protease family protein
Smechr0400177	2061.78	2.05472	0.142214	14.4481	2.58e-47	1.73e-46	AT5G54690	galacturonosyltransferase 12
Smechr1001357	234.343	2.20795	0.153015	14.4296	3.37e-47	2.26e-46	AT3G11410	protein phosphatase 2CA
Smechr0601779	126.414	-2.84482	0.197258	-14.4219	3.77e-47	2.53e-46	AT1G62510	Bifunctional inhibitor/lipid-transfer protein/seed storage 2S albumin superfamily protein
Smechr1100372	151.933	2.62806	0.182333	14.4135	4.26e-47	2.85e-46	AT3G26320	cytochrome P450, family 71, subfamily B, polypeptide 36
Smechr0802426	214.835	5.26976	0.365837	14.4047	4.84e-47	3.24e-46	AT5G41590	Protein of unknown function (DUF567)
Smechr0104219	234.197	-2.37356	0.165083	-14.3779	7.12e-47	4.75e-46	AT3G12685	Acid phosphatase/vanadium-dependent haloperoxidase-related protein
Smechr0603064	245.911	-2.39299	0.166588	-14.3647	8.61e-47	5.74e-46	AT3G07340	basic helix-loop-helix (bHLH) DNA-binding superfamily protein
Smechr0800440	145.034	2.74528	0.191843	14.31	1.9e-46	1.26e-45	AT5G67550	-
Smechr0800127	192.565	-2.1657	0.151413	-14.3033	2.09e-46	1.38e-45	AT1G64355	-
Smechr0600525	164.812	-2.46658	0.172658	-14.2859	2.68e-46	1.77e-45	AT1G68570	Major facilitator superfamily protein
Smechr0201533	153.787	-2.45109	0.171576	-14.2858	2.68e-46	1.78e-45	AT1G73380	-
Smechr0103951	239.5	4.70438	0.329705	14.2685	3.44e-46	2.27e-45	AT1G45616	receptor like protein 6
Smechr0101305	254.733	2.1296	0.149349	14.2593	3.93e-46	2.59e-45	AT2G46630	-
Smechr0100224	105.149	-5.86764	0.411536	-14.2579	4e-46	2.64e-45	AT5G66440	-
Smechr1000259	117.836	3.16421	0.221977	14.2547	4.19e-46	2.76e-45	AT3G22060	Receptor-like protein kinase-related family protein
Smechr0300575	199.664	-2.8849	0.202599	-14.2395	5.21e-46	3.43e-45	AT3G50770	calmodulin-like 41
Smechr0203102	118.375	4.00375	0.28147	14.2244	6.46e-46	4.24e-45	AT3G27470	Protein of unknown function (DUF707)
Smechr0502098	239.808	-2.22524	0.156465	-14.2219	6.7e-46	4.39e-45	AT4G23490	Protein of unknown function (DUF604)
Smechr0900110	169.086	-2.96353	0.208467	-14.2158	7.31e-46	4.78e-45	AT5G03670	-
Smechr0202447	573.816	2.53412	0.178376	14.2067	8.33e-46	5.45e-45	AT1G67050	-
Smechr0801286	229.7	2.21702	0.156367	14.1783	1.25e-45	8.15e-45	AT3G11080	receptor like protein 35
Smechr0102225	122.345	-5.54645	0.391465	-14.1684	1.44e-45	9.36e-45	AT2G47460	myb domain protein 12
Smechr0101791	88.583	3.91626	0.27642	14.1678	1.45e-45	9.45e-45	AT3G60220	TOXICOS EN LEVADURA 4
Smechr0502349	268.638	-3.43788	0.242801	-14.1592	1.64e-45	1.07e-44	AT5G42680	Protein of unknown function, DUF617
Smechr0303381	155.603	-2.49027	0.175981	-14.1508	1.85e-45	1.2e-44	AT1G68520	B-box type zinc finger protein with CCT domain
Smechr0201882	97.4527	3.51509	0.248498	14.1454	1.99e-45	1.3e-44	AT4G11460	cysteine-rich RLK (RECEPTOR-like protein kinase) 30
SmeSca00075	86.5479	-4.79524	0.339082	-14.1418	2.1e-45	1.36e-44	AT1G71030	MYB-like 2
Smechr0101317	205.34	-2.26093	0.159911	-14.1387	2.19e-45	1.42e-44	AT1G01225	NC domain-containing protein-related
Smechr1000530	146.208	4.43631	0.313904	14.1327	2.39e-45	1.55e-44	AT3G20340	-
Smechr0500539	251.592	-2.0673	0.146429	-14.1181	2.94e-45	1.9e-44	AT5G54380	protein kinase family protein
Smechr0801233	254.774	2.00049	0.141697	14.1181	2.94e-45	1.9e-44	AT2G40590	Ribosomal protein S26e family protein
Smechr1100079	195.59	-2.19627	0.155595	-14.1153	3.06e-45	1.98e-44	AT4G22290	Ubiquitin-specific protease family C19-related protein
Smechr0800495	201.397	2.27566	0.161462	14.0941	4.13e-45	2.66e-44	-	-
Smechr1200181	199.281	2.15086	0.152785	14.0777	5.21e-45	3.35e-44	AT4G33080	AGC (cAMP-dependent, cGMP-dependent and protein kinase C) kinase family protein
Smechr0201290	192.5	-2.30416	0.163738	-14.0722	5.63e-45	3.62e-44	AT5G45670	GDSL-like Lipase/Acylhydrolase superfamily protein
Smechr1201725	90.9431	4.18113	0.297216	14.0676	6e-45	3.85e-44	AT1G08320	bZIP transcription factor family protein
Smechr0200863	169.646	2.23753	0.159068	14.0665	6.1e-45	3.92e-44	AT4G37790	Homeobox-leucine zipper protein family
Smechr0500332	93.2773	5.66124	0.403925	14.0156	1.25e-44	7.99e-44	AT5G02020	-
Smechr0400484	204.056	-2.56138	0.182879	-14.0058	1.44e-44	9.16e-44	AT4G21620	glycine-rich protein
Smechr1201461	81.6875	4.69688	0.335719	13.9905	1.78e-44	1.13e-43	AT4G01470	tonoplast intrinsic protein 1;3
Smechr0303414	124.056	-2.82463	0.202419	-13.9543	2.96e-44	1.88e-43	AT1G74070	Cyclophilin-like peptidyl-prolyl cis-trans isomerase family protein
Smechr0401538	116.604	-3.19582	0.229037	-13.9533	3e-44	1.91e-43	AT1G21460	Nodulin MtN3 family protein
Smechr1200345	178.081	2.34302	0.168421	13.9117	5.38e-44	3.41e-43	AT1G65870	Disease resistance-responsive (dirigent-like protein) family protein
Smechr1001600	100.689	-3.92407	0.282228	-13.9039	6e-44	3.79e-43	AT4G39730	Lipase/lipooxygenase, PLAT/LH2 family protein
Smechr0802203	297.415	-2.05011	0.147514	-13.8977	6.54e-44	4.13e-43	AT4G22590	Haloacid dehalogenase-like hydrolase (HAD) superfamily protein
Smechr0401817	140.237	2.88144	0.207332	13.8977	6.54e-44	4.14e-43	AT4G08555	-
Smechr0302443	159.327	-2.48272	0.178833	-13.8829	8.04e-44	5.08e-43	AT5G50915	basic helix-loop-helix (bHLH) DNA-binding superfamily protein
Smechr1000579	135.571	4.28799	0.309591	13.8505	1.26e-43	7.96e-43	AT1G33110	MATE efflux family protein
Smechr0402341	216.553	-2.0953	0.151351	-13.844	1.38e-43	8.7e-43	AT1G75100	J-domain protein required for chloroplast accumulation response 1
Smechr0101287	258.048	-2.08579	0.150776	-13.8337	1.6e-43	1e-42	AT5G07030	Eukaryotic aspartyl protease family protein
Smechr0502120	178.294	-2.73185	0.197744	-13.8151	2.07e-43	1.3e-42	AT2G32500	Stress responsive alpha-beta barrel domain protein
Smechr0401923	199.111	2.2362	0.16195	13.8079	2.28e-43	1.43e-42	AT1G35210	-
Smechr1001728	193.683	-2.1373	0.154919	-13.7963	2.68e-43	1.68e-42	AT2G38300	myb-like HTH transcriptional regulator family protein
Smechr0602725	176.764	-2.29229	0.166359	-13.7792	3.4e-43	2.13e-42	AT3G44220	Late embryogenesis abundant (LEA) hydroxyproline-rich glycoprotein family
Smechr0800144	141.927	-2.69049	0.195295	-13.7765	3.53e-43	2.21e-42	AT2G28080	UDP-Glycosyltransferase superfamily protein
Smechr0100052	632.644	3.4907	0.253559	13.7668	4.04e-43	2.52e-42	AT4G38470	ACT-like protein tyrosine kinase family protein
Smechr0101471	128.339	3.06851	0.222913	13.7655	4.11e-43	2.56e-42	AT4G29910	origin recognition complex protein 5
Smechr1200226	169.894	-4.50314	0.327369	-13.7555	4.72e-43	2.94e-42	AT1G15360	Integrase-type DNA-binding superfamily protein
Smechr0400494	205.937	2.26757	0.165057	13.7381	6e-43	3.74e-42	AT4G21440	MYB-like 102
Smechr0500047	193.837	-2.32367	0.169198	-13.7334	6.4e-43	3.99e-42	AT1G01140	CBL-interacting protein kinase 9
Smechr0100977	249.117	2.15766	0.157906	13.6642	1.66e-42	1.03e-41	AT1G56230	Protein of unknown function (DUF1399)
Smechr0700107	81.5837	-5.00272	0.366233	-13.6599	1.76e-42	1.09e-41	AT2G26040	PYR1-like 2
Smechr0202997	122.198	-2.86002	0.209433	-13.656	1.86e-42	1.15e-41	AT3G28345	ABC transporter family protein
Smechr0500152	159.931	2.27504	0.166784	13.6406	2.3e-42	1.42e-41	AT3G23240	ethylene response factor 1
Smechr0100404	842.17	2.27938	0.167166	13.6354	2.47e-42	1.52e-41	AT4G34131	UDP-glucosyl transferase 73B3
Smechr0901134	151.002	-2.79104	0.204765	-13.6305	2.64e-42	1.63e-41	AT5G37060	cation/H+ exchanger 24
Smechr0500414	162.046	2.40587	0.177149	13.5811	5.19e-42	3.19e-41	AT2G02360	phloem protein 2-B10
Smechr0202058	213.395	-3.55472	0.261774	-13.5794	5.31e-42	3.27e-41	AT5G18280	apyrase 2
Smechr0500527	239.672	-2.19541	0.162084	-13.545	8.49e-42	5.21e-41	AT5G59970	Histone superfamily protein
Smechr0701881	117.456	-3.56522	0.263279	-13.5416	8.88e-42	5.45e-41	AT1G05120	Helicase protein with RING/U-box domain
Smechr0700187	124.626	-3.02056	0.223146	-13.5362	9.56e-42	5.86e-41	AT5G05810	RING/U-box superfamily protein
Smechr0700033	138.574	-4.16047	0.307495	-13.5302	1.04e-41	6.36e-41	AT5G17050	UDP-glucosyl transferase 78D2
Smechr0202281	79.7942	4.01513	0.297626	13.4905	1.78e-41	1.09e-40	AT4G35520	MUTL protein homolog 3
Smechr0601854	83.7522	-4.85695	0.360301	-13.4803	2.04e-41	1.25e-40	AT1G09060	Zinc finger, RING-type;Transcription factor jumonji/aspartyl beta-hydroxylase
Smechr0303568	221.403	2.33276	0.173095	13.4768	2.14e-41	1.31e-40	AT1G73020	-
Smechr0302566	255.423	-2.07601	0.154114	-13.4706	2.33e-41	1.42e-40	AT4G24930	thylakoid lumenal 17.9 kDa protein, chloroplast
Smechr0802480	278.031	-2.54001	0.188651	-13.464	2.55e-41	1.55e-40	-	-
Smechr1002322	832.85	2.82526	0.209929	13.4582	2.76e-41	1.68e-40	AT5G01650	Tautomerase/MIF superfamily protein
Smechr1100175	135.508	2.50213	0.185981	13.4537	2.93e-41	1.78e-40	AT4G37970	cinnamyl alcohol dehydrogenase 6
Smechr0901951	156.285	2.21764	0.165105	13.4317	3.94e-41	2.4e-40	AT1G10385	Vps51/Vps67 family (components of vesicular transport) protein
Smechr0800411	193.173	-2.53598	0.189425	-13.3878	7.13e-41	4.32e-40	AT2G38740	Haloacid dehalogenase-like hydrolase (HAD) superfamily protein
Smechr0302982	131.766	2.59803	0.194134	13.3827	7.64e-41	4.62e-40	AT2G03630	-
Smechr0902345	199.67	2.44135	0.182615	13.3689	9.19e-41	5.56e-40	AT5G39150	RmlC-like cupins superfamily protein
Smechr0600151	174.545	2.20055	0.16467	13.3634	9.89e-41	5.98e-40	AT2G20180	phytochrome interacting factor 3-like 5
Smechr0500714	197.946	2.08628	0.156423	13.3374	1.4e-40	8.46e-40	AT3G57120	Protein kinase superfamily protein
Smechr0402600	93.6062	-3.91806	0.294984	-13.2823	2.93e-40	1.76e-39	AT1G20930	cyclin-dependent kinase B2;2
Smechr0101915	111.772	3.18225	0.2399	13.2649	3.7e-40	2.22e-39	AT5G06710	homeobox from Arabidopsis thaliana
Smechr0801578	99.9782	-5.32561	0.402515	-13.2308	5.82e-40	3.49e-39	AT5G25610	BURP domain-containing protein
Smechr0402427	229.559	-2.0725	0.156914	-13.2078	7.91e-40	4.73e-39	AT5G18570	GTP1/OBG family protein
Smechr0501838	101.43	3.1496	0.2385	13.2059	8.11e-40	4.85e-39	AT2G36800	don-glucosyltransferase 1
Smechr1001608	194.877	2.39371	0.181915	13.1584	1.52e-39	9.07e-39	AT3G01850	Aldolase-type TIM barrel family protein
Smechr1201366	325.538	2.87805	0.218736	13.1576	1.54e-39	9.16e-39	AT1G51340	MATE efflux family protein
Smechr0201977	133.678	2.31346	0.175829	13.1574	1.54e-39	9.18e-39	AT4G03965	RING/U-box superfamily protein
Smechr0402356	150.463	2.5628	0.194831	13.1539	1.62e-39	9.61e-39	AT3G56870	-
Smechr1201465	96.1183	-5.55793	0.422539	-13.1537	1.62e-39	9.64e-39	AT5G59790	Domain of unknown function (DUF966)
Smechr0500179	81.9364	-5.33513	0.406476	-13.1253	2.36e-39	1.4e-38	AT5G67330	natural resistance associated macrophage protein 4
Smechr0203159	161.483	-2.50494	0.191309	-13.0937	3.58e-39	2.12e-38	AT5G40890	chloride channel A
Smechr1201376	143.903	2.5088	0.191796	13.0806	4.25e-39	2.51e-38	AT3G57650	lysophosphatidyl acyltransferase 2
Smechr1200526	81.9823	-3.55424	0.272004	-13.0668	5.09e-39	3e-38	-	-
Smechr0601823	258.576	2.18106	0.166988	13.0612	5.49e-39	3.23e-38	AT5G47060	Protein of unknown function (DUF581)
Smechr0602401	86.9482	-4.62704	0.354359	-13.0575	5.76e-39	3.39e-38	AT5G39320	UDP-glucose 6-dehydrogenase family protein
Smechr0900515	145.119	2.57263	0.197283	13.0403	7.22e-39	4.25e-38	AT3G09270	glutathione S-transferase TAU 8
Smechr0800096	88.7427	4.52389	0.347333	13.0247	8.86e-39	5.21e-38	AT4G23060	IQ-domain 22
Smechr0401888	118.566	-2.78816	0.214338	-13.0082	1.1e-38	6.45e-38	AT5G04560	HhH-GPD base excision DNA repair family protein
Smechr0802509	238.514	-3.48961	0.268403	-13.0014	1.2e-38	7.05e-38	AT1G64500	Glutaredoxin family protein
Smechr0400519	74.1341	-4.10446	0.316755	-12.9578	2.12e-38	1.24e-37	AT4G04900	ROP-interactive CRIB motif-containing protein 10
Smechr0702693	125.37	-2.58396	0.199457	-12.9549	2.2e-38	1.29e-37	AT1G55800	Domain of unknown function (DUF2431)
Smechr0702623	133.64	2.4261	0.18741	12.9454	2.49e-38	1.46e-37	AT5G55410	Bifunctional inhibitor/lipid-transfer protein/seed storage 2S albumin superfamily protein
Smechr0702159	120.174	-2.87288	0.222528	-12.9102	3.94e-38	2.3e-37	AT3G58690	Protein kinase superfamily protein
Smechr0103127	132.33	-2.51598	0.194964	-12.9048	4.23e-38	2.46e-37	AT5G60900	receptor-like protein kinase 1
Smechr0901552	95.1393	-3.76578	0.291861	-12.9027	4.35e-38	2.53e-37	AT3G24660	transmembrane kinase-like 1
Smechr0702363	156.168	2.23139	0.17345	12.8648	7.1e-38	4.12e-37	AT1G78860	D-mannose binding lectin protein with Apple-like carbohydrate-binding domain
Smechr1002011	151.617	-2.25399	0.17523	-12.863	7.27e-38	4.22e-37	AT5G20300	Avirulence induced gene (AIG1) family protein
Smechr0802429	117.234	-3.29255	0.256057	-12.8587	7.69e-38	4.46e-37	AT1G64080	-
Smechr0102156	208.293	2.18093	0.169644	12.8559	7.97e-38	4.62e-37	AT4G01970	stachyose synthase
Smechr1201113	104.264	-3.33865	0.26041	-12.8208	1.25e-37	7.25e-37	AT3G20830	AGC (cAMP-dependent, cGMP-dependent and protein kinase C) kinase family protein
Smechr0302663	185.857	-2.52587	0.197874	-12.765	2.57e-37	1.48e-36	AT3G48280	cytochrome P450, family 71, subfamily A, polypeptide 25
Smechr0201182	101.299	-6.56849	0.514848	-12.7581	2.81e-37	1.61e-36	AT1G68810	basic helix-loop-helix (bHLH) DNA-binding superfamily protein
Smechr0302664	115.081	-2.629	0.20641	-12.7368	3.69e-37	2.11e-36	AT3G48320	cytochrome P450, family 71, subfamily A, polypeptide 21
Smechr0202256	87.4748	-3.18588	0.250346	-12.7259	4.24e-37	2.43e-36	AT4G34760	SAUR-like auxin-responsive protein family
Smechr1200458	142.77	2.25431	0.177203	12.7216	4.49e-37	2.57e-36	AT3G26590	MATE efflux family protein
Smechr0502270	110.756	-2.84127	0.223426	-12.7168	4.77e-37	2.73e-36	AT5G65660	hydroxyproline-rich glycoprotein family protein
Smechr0104040	163.084	2.16474	0.170332	12.709	5.27e-37	3.01e-36	AT1G14780	MAC/Perforin domain-containing protein
Smechr0400758	154.889	-2.4639	0.194152	-12.6905	6.67e-37	3.8e-36	AT4G00030	Plastid-lipid associated protein PAP / fibrillin family protein
Smechr0900876	114.002	2.78016	0.219485	12.6667	9.04e-37	5.14e-36	AT2G40300	ferritin 4
Smechr0900907	99.2616	-4.12606	0.325877	-12.6614	9.67e-37	5.49e-36	AT3G51740	inflorescence meristem receptor-like kinase 2
Smechr0100467	160.949	-2.38423	0.188509	-12.6479	1.15e-36	6.52e-36	AT1G02290	-
Smechr0502237	159.189	-2.19808	0.173884	-12.6411	1.25e-36	7.1e-36	AT1G72220	RING/U-box superfamily protein
Smechr0101475	237.441	-2.16103	0.170969	-12.6399	1.27e-36	7.2e-36	AT4G00430	plasma membrane intrinsic protein 1;4
Smechr1102256	70.6325	4.19048	0.331763	12.6309	1.43e-36	8.07e-36	AT2G01818	PLATZ transcription factor family protein
Smechr0201069	104.363	-3.02206	0.239545	-12.6159	1.73e-36	9.75e-36	AT3G28920	homeobox protein 34
Smechr0702336	202.209	2.18939	0.173827	12.5952	2.24e-36	1.26e-35	AT4G25410	basic helix-loop-helix (bHLH) DNA-binding superfamily protein
Smechr0502298	68.1428	4.11575	0.32684	12.5926	2.32e-36	1.31e-35	AT3G49930	C2H2 and C2HC zinc fingers superfamily protein
Smechr1002355	5887.18	6.46676	0.513612	12.5908	2.37e-36	1.34e-35	AT2G38080	Laccase/Diphenol oxidase family protein
Smechr0100829	129.934	-3.13601	0.249338	-12.5774	2.81e-36	1.58e-35	AT5G49730	ferric reduction oxidase 6
Smechr0103445	167.189	2.51773	0.200364	12.5658	3.26e-36	1.83e-35	AT1G58602	LRR and NB-ARC domains-containing disease resistance protein
Smechr0202733	154.401	2.09899	0.167038	12.566	3.25e-36	1.83e-35	AT4G37180	Homeodomain-like superfamily protein
Smechr0702661	80.5845	-4.40222	0.350443	-12.5619	3.42e-36	1.92e-35	-	-
Smechr0902383	99.4482	-5.05593	0.403127	-12.5418	4.41e-36	2.47e-35	AT3G23450	-
Smechr0801284	144.32	2.27442	0.181469	12.5334	4.9e-36	2.75e-35	AT5G40170	receptor like protein 54
Smechr1001140	163.197	-2.03529	0.162524	-12.523	5.59e-36	3.12e-35	AT5G24010	Protein kinase superfamily protein
Smechr0802156	150.621	2.34875	0.187889	12.5008	7.39e-36	4.13e-35	AT2G45040	Matrixin family protein
Smechr0701454	77.1669	3.87582	0.310071	12.4998	7.49e-36	4.18e-35	AT3G63420	Ggamma-subunit 1
Smechr0102037	87.9442	-4.26809	0.342021	-12.479	9.71e-36	5.42e-35	AT5G13720	Uncharacterised protein family (UPF0114)
Smechr0500037	159.09	5.97989	0.480413	12.4474	1.44e-35	8.03e-35	AT2G30490	cinnamate-4-hydroxylase
Smechr0400003	151.323	2.09141	0.169107	12.3674	3.92e-35	2.16e-34	AT1G01500	Erythronate-4-phosphate dehydrogenase family protein
Smechr1102566	96.1529	2.77769	0.225169	12.336	5.8e-35	3.19e-34	AT4G17230	SCARECROW-like 13
Smechr0701732	138.22	-2.29626	0.186441	-12.3163	7.4e-35	4.06e-34	AT2G19090	Protein of unknown function (DUF630 and DUF632)
Smechr1100203	318.667	-2.03284	0.165118	-12.3115	7.86e-35	4.31e-34	AT2G22560	Kinase interacting (KIP1-like) family protein
Smechr0400294	141.299	-2.19025	0.177908	-12.3112	7.89e-35	4.32e-34	AT2G33180	-
Smechr0800322	69.7778	-4.45962	0.362709	-12.2953	9.6e-35	5.25e-34	AT2G24580	FAD-dependent oxidoreductase family protein
Smechr0900284	102.765	-3.06583	0.249428	-12.2914	1.01e-34	5.51e-34	AT3G09690	alpha/beta-Hydrolases superfamily protein
Smechr0700032	76.8711	-3.30236	0.268753	-12.2877	1.05e-34	5.76e-34	AT5G57625	CAP (Cysteine-rich secretory proteins, Antigen 5, and Pathogenesis-related 1 protein) superfamily protein
Smechr0303212	125.233	-2.86312	0.233818	-12.2451	1.78e-34	9.72e-34	AT1G79720	Eukaryotic aspartyl protease family protein
Smechr0101362	91.0298	-3.12209	0.255237	-12.2321	2.09e-34	1.14e-33	AT3G61680	alpha/beta-Hydrolases superfamily protein
Smechr1000506	148.531	-2.13597	0.174629	-12.2315	2.11e-34	1.15e-33	AT3G20680	Domain of unknown function (DUF1995)
Smechr0900586	215.62	2.03016	0.166261	12.2107	2.73e-34	1.48e-33	AT3G53810	Concanavalin A-like lectin protein kinase family protein
Smechr0600020	103.656	-2.76436	0.22653	-12.203	2.99e-34	1.62e-33	AT3G22550	Protein of unknown function (DUF581)
Smechr1101819	154.556	-2.20586	0.180859	-12.1966	3.24e-34	1.75e-33	AT5G61360	-
Smechr0600155	174.644	-2.08888	0.171284	-12.1954	3.29e-34	1.78e-33	AT4G13220	-
Smechr0402074	131.286	2.35476	0.193107	12.1941	3.34e-34	1.81e-33	AT4G27290	S-locus lectin protein kinase family protein
Smechr1000695	94.6933	-2.69227	0.220845	-12.1908	3.48e-34	1.88e-33	AT3G25500	formin homology 1
Smechr0302313	73.9693	4.12063	0.338459	12.1747	4.24e-34	2.28e-33	AT5G24600	Protein of unknown function, DUF599
Smechr0902157	90.5343	2.90959	0.239052	12.1714	4.41e-34	2.38e-33	AT5G60900	receptor-like protein kinase 1
Smechr0500699	147.803	-2.36442	0.194292	-12.1694	4.52e-34	2.43e-33	AT3G54890	photosystem I light harvesting complex gene 1
Smechr0901633	88.0541	-3.28808	0.27126	-12.1215	8.13e-34	4.35e-33	AT4G28650	Leucine-rich repeat transmembrane protein kinase family protein
Smechr1201592	110.184	-2.90085	0.239685	-12.1028	1.02e-33	5.45e-33	AT5G26960	Galactose oxidase/kelch repeat superfamily protein
Smechr1002476	106.386	-2.63372	0.219295	-12.0099	3.15e-33	1.67e-32	AT3G09870	SAUR-like auxin-responsive protein family
Smechr0201072	228.182	2.26466	0.188629	12.0059	3.31e-33	1.75e-32	AT5G39785	Protein of unknown function (DUF1666)
Smechr0101113	61.3178	4.70802	0.392176	12.0049	3.35e-33	1.78e-32	AT5G08750	RING/FYVE/PHD zinc finger superfamily protein
Smechr1201338	73.8561	-5.95796	0.496888	-11.9905	3.98e-33	2.11e-32	AT1G51440	alpha/beta-Hydrolases superfamily protein
Smechr0500373	88.9909	6.50095	0.542603	11.981	4.47e-33	2.36e-32	AT3G06490	myb domain protein 108
Smechr1102774	110.117	-2.96791	0.2478	-11.977	4.69e-33	2.48e-32	AT1G08650	phosphoenolpyruvate carboxylase kinase 1
Smechr1200166	66.4811	-5.15984	0.431132	-11.9681	5.22e-33	2.76e-32	AT4G26150	cytokinin-responsive gata factor 1
Smechr0602263	156.703	-2.57252	0.215225	-11.9527	6.29e-33	3.32e-32	AT2G11890	adenylate cyclases
Smechr0402065	128.423	-2.24302	0.187777	-11.9451	6.89e-33	3.63e-32	AT4G37790	Homeobox-leucine zipper protein family
Smechr0500670	76.9327	3.22463	0.270254	11.9319	8.07e-33	4.25e-32	AT5G12340	-
Smechr0600044	109.677	-3.8776	0.325512	-11.9123	1.02e-32	5.36e-32	AT2G47485	-
Smechr0701967	501.863	4.99385	0.419271	11.9108	1.04e-32	5.45e-32	AT4G21380	receptor kinase 3
Smechr0702689	166.061	2.17942	0.183004	11.9091	1.06e-32	5.56e-32	AT3G44730	kinesin-like protein 1
Smechr0502136	122.887	2.34063	0.196989	11.882	1.47e-32	7.68e-32	AT4G22920	non-yellowing 1
Smechr0702486	110.703	3.61856	0.30458	11.8805	1.49e-32	7.82e-32	AT4G27290	S-locus lectin protein kinase family protein
Smechr0700124	73.9597	3.06325	0.258705	11.8407	2.4e-32	1.25e-31	AT2G33010	Ubiquitin-associated (UBA) protein
Smechr0303166	92.6128	-3.52553	0.297819	-11.8378	2.49e-32	1.3e-31	AT5G25260	SPFH/Band 7/PHB domain-containing membrane-associated protein family
Smechr1100014	95.2914	-2.62157	0.221718	-11.8239	2.94e-32	1.53e-31	AT5G50740	Heavy metal transport/detoxification superfamily protein
Smechr0501691	104.374	-2.91839	0.246854	-11.8223	2.99e-32	1.56e-31	AT1G52230	photosystem I subunit H2
Smechr0302722	122.067	-2.73099	0.231779	-11.7827	4.79e-32	2.48e-31	AT4G26540	Leucine-rich repeat receptor-like protein kinase family protein
Smechr0103956	70.4106	3.31796	0.282226	11.7564	6.55e-32	3.38e-31	AT3G11080	receptor like protein 35
Smechr0301740	92.1082	-3.03724	0.258495	-11.7497	7.09e-32	3.66e-31	AT4G25170	Uncharacterised conserved protein (UCP012943)
Smechr0303275	78.0527	-3.25425	0.277201	-11.7397	7.98e-32	4.11e-31	AT4G25050	acyl carrier protein 4
Smechr0801296	91.2293	2.9937	0.255102	11.7353	8.4e-32	4.33e-31	AT5G65430	general regulatory factor 8
Smechr0900282	888.136	3.06115	0.262136	11.6777	1.66e-31	8.5e-31	AT2G37090	Nucleotide-diphospho-sugar transferases superfamily protein
Smechr0901325	155.527	-2.3639	0.202745	-11.6595	2.05e-31	1.05e-30	AT3G56370	Leucine-rich repeat protein kinase family protein
Smechr0301658	216.357	4.16226	0.357299	11.6493	2.31e-31	1.18e-30	AT3G48180	-
Smechr0602577	672.89	2.36494	0.203095	11.6445	2.45e-31	1.25e-30	AT4G08150	KNOTTED-like from Arabidopsis thaliana
Smechr1001214	59.0172	-4.19621	0.360416	-11.6427	2.5e-31	1.28e-30	AT5G09760	Plant invertase/pectin methylesterase inhibitor superfamily
Smechr0900616	142.686	-2.16457	0.185928	-11.642	2.52e-31	1.29e-30	AT3G09050	-
Smechr0900949	111.44	2.41624	0.207604	11.6387	2.62e-31	1.34e-30	AT5G01750	Protein of unknown function (DUF567)
Smechr0802512	1005.89	2.14304	0.184179	11.6356	2.72e-31	1.39e-30	AT4G23980	auxin response factor 9
Smechr0301091	127.555	-2.89239	0.248787	-11.626	3.04e-31	1.55e-30	AT3G28345	ABC transporter family protein
Smechr0302806	151.941	-2.29631	0.197565	-11.6231	3.15e-31	1.6e-30	AT5G62710	Leucine-rich repeat protein kinase family protein
Smechr1000301	62.6137	3.84543	0.331166	11.6118	3.59e-31	1.83e-30	AT2G20875	epidermal patterning factor 1
Smechr0801279	84.6953	-2.81564	0.242951	-11.5893	4.67e-31	2.37e-30	AT4G32950	Protein phosphatase 2C family protein
Smechr1201889	2480.46	6.86464	0.593102	11.5741	5.57e-31	2.83e-30	AT2G28315	Nucleotide/sugar transporter family protein
Smechr0700579	281.642	-3.76356	0.326349	-11.5323	9.07e-31	4.58e-30	AT4G10310	high-affinity K+ transporter 1
SmeSca00566	69.0777	4.28407	0.371582	11.5293	9.39e-31	4.74e-30	AT5G54160	O-methyltransferase 1
Smechr0201083	66.8029	3.67817	0.319995	11.4945	1.41e-30	7.07e-30	AT5G39890	Protein of unknown function (DUF1637)
Smechr0700259	57.7748	-4.56942	0.398305	-11.4722	1.82e-30	9.14e-30	AT1G80133	-
Smechr0202797	56.4791	-4.43086	0.387126	-11.4455	2.48e-30	1.24e-29	AT5G15900	TRICHOME BIREFRINGENCE-LIKE 19
Smechr0702030	114.739	-2.41822	0.211316	-11.4436	2.53e-30	1.27e-29	AT2G20830	transferases;folic acid binding
Smechr0201491	61.9925	-4.03705	0.353735	-11.4126	3.62e-30	1.81e-29	AT5G58500	Protein of unknown function (DUF640)
Smechr0800831	61.6353	-3.75387	0.329099	-11.4065	3.88e-30	1.94e-29	AT1G54680	-
Smechr0401877	85.8571	-4.93463	0.433208	-11.3909	4.64e-30	2.31e-29	AT1G78170	-
Smechr0202243	70.0031	-4.29981	0.37815	-11.3706	5.86e-30	2.92e-29	AT5G66230	Chalcone-flavanone isomerase family protein
Smechr0100130	145.242	-3.77215	0.332653	-11.3396	8.35e-30	4.14e-29	AT5G03980	SGNH hydrolase-type esterase superfamily protein
Smechr0502185	128.549	-2.01229	0.177512	-11.3361	8.7e-30	4.31e-29	AT1G77920	bZIP transcription factor family protein
Smechr0602996	168.266	-2.02172	0.178397	-11.3327	9.04e-30	4.48e-29	AT1G07010	Calcineurin-like metallo-phosphoesterase superfamily protein
Smechr1100784	124.604	-2.4439	0.215658	-11.3323	9.08e-30	4.5e-29	AT4G39620	Tetratricopeptide repeat (TPR)-like superfamily protein
Smechr0900220	76.9738	-3.05207	0.269684	-11.3172	1.08e-29	5.34e-29	AT2G36970	UDP-Glycosyltransferase superfamily protein
Smechr0601956	106.891	2.42832	0.21475	11.3077	1.2e-29	5.95e-29	AT4G30380	Barwin-related endoglucanase
Smechr1001988	133.952	-2.32376	0.205629	-11.3008	1.3e-29	6.43e-29	AT2G03350	Protein of unknown function, DUF538
Smechr0300562	71.4254	-3.16453	0.280638	-11.2762	1.72e-29	8.49e-29	AT1G68800	TCP domain protein 12
Smechr0200764	130.128	-2.08126	0.184615	-11.2735	1.77e-29	8.75e-29	AT2G34620	Mitochondrial transcription termination factor family protein
Smechr0400514	109.119	2.27159	0.201598	11.2679	1.89e-29	9.31e-29	AT4G11650	osmotin 34
Smechr0502153	70.4342	6.18687	0.549125	11.2668	1.91e-29	9.43e-29	AT5G64750	Integrase-type DNA-binding superfamily protein
Smechr0201261	169.396	5.26621	0.468546	11.2395	2.61e-29	1.28e-28	-	-
Smechr0201767	85.8727	2.88672	0.257894	11.1934	4.39e-29	2.15e-28	AT4G03230	S-locus lectin protein kinase family protein
Smechr1201277	75.3879	-3.31279	0.296741	-11.1639	6.12e-29	2.98e-28	AT3G20060	ubiquitin-conjugating enzyme19
Smechr1001527	66.7959	-4.53504	0.406854	-11.1466	7.44e-29	3.62e-28	AT1G10370	Glutathione S-transferase family protein
Smechr0402108	89.2451	3.20463	0.287758	11.1365	8.33e-29	4.05e-28	AT1G58420	Uncharacterised conserved protein UCP031279
Smechr0802369	92.3841	-2.89588	0.260307	-11.1248	9.5e-29	4.62e-28	AT2G45900	Phosphatidylinositol N-acetyglucosaminlytransferase subunit P-related
Smechr0302660	159.782	-3.14943	0.283641	-11.1036	1.21e-28	5.85e-28	AT3G48270	cytochrome P450, family 71, subfamily A, polypeptide 26
Smechr0100316	108.088	-2.19537	0.198176	-11.0778	1.61e-28	7.78e-28	AT2G23610	methyl esterase 3
Smechr0200984	199.851	2.19401	0.198575	11.0487	2.22e-28	1.07e-27	AT4G36870	BEL1-like homeodomain 2
Smechr0202424	52.2412	4.48972	0.406487	11.0452	2.31e-28	1.12e-27	AT3G02550	LOB domain-containing protein 41
Smechr0301960	111.224	-2.58633	0.234296	-11.0387	2.49e-28	1.2e-27	AT4G00750	S-adenosyl-L-methionine-dependent methyltransferases superfamily protein
Smechr0100984	86.3534	3.9884	0.361939	11.0195	3.08e-28	1.48e-27	AT3G05600	alpha/beta-Hydrolases superfamily protein
Smechr1002384	56.2875	-4.2044	0.381825	-11.0113	3.37e-28	1.62e-27	AT5G02140	Pathogenesis-related thaumatin superfamily protein
Smechr0103735	110.572	-2.15197	0.195441	-11.0108	3.39e-28	1.63e-27	AT1G34070	-
Smechr0800281	129.643	2.31043	0.20986	11.0094	3.44e-28	1.65e-27	AT1G80290	Nucleotide-diphospho-sugar transferases superfamily protein
Smechr1000585	119.837	2.28468	0.207545	11.0081	3.49e-28	1.68e-27	AT1G50590	RmlC-like cupins superfamily protein
Smechr0102570	57.9781	4.00155	0.363638	11.0042	3.65e-28	1.75e-27	AT4G12560	F-box and associated interaction domains-containing protein
Smechr0600255	54.2821	-4.60214	0.418886	-10.9866	4.43e-28	2.12e-27	AT1G07300	josephin protein-related
Smechr0802558	133.116	-2.0037	0.182419	-10.984	4.56e-28	2.18e-27	AT4G24130	Protein of unknown function, DUF538
Smechr0402389	97.4503	-2.62343	0.239137	-10.9704	5.3e-28	2.54e-27	AT2G18350	homeobox protein 24
Smechr0502188	105.072	-6.25672	0.570429	-10.9684	5.42e-28	2.59e-27	AT1G17860	Kunitz family trypsin and protease inhibitor protein
Smechr0802332	122.213	-2.1624	0.1972	-10.9656	5.6e-28	2.67e-27	AT2G38870	Serine protease inhibitor, potato inhibitor I-type family protein
Smechr1002089	106.338	-2.25411	0.20615	-10.9344	7.9e-28	3.76e-27	AT1G26761	Arabinanase/levansucrase/invertase
Smechr0201852	65.9033	3.51686	0.321798	10.9288	8.4e-28	4e-27	AT2G19130	S-locus lectin protein kinase family protein
Smechr0400893	83.4982	3.7787	0.3458	10.9274	8.52e-28	4.06e-27	AT1G42700	-
Smechr1000180	86.0015	-2.6956	0.246777	-10.9232	8.93e-28	4.25e-27	AT1G26100	Cytochrome b561/ferric reductase transmembrane protein family
Smechr0501129	185.94	-2.03465	0.186722	-10.8967	1.2e-27	5.68e-27	AT3G01060	-
Smechr1201822	157.128	-2.64397	0.243233	-10.8701	1.6e-27	7.59e-27	AT1G10660	-
Smechr0801783	85.7264	-2.6045	0.239955	-10.8541	1.91e-27	9.02e-27	AT1G21500	-
Smechr0602211	54.1128	4.64698	0.428588	10.8425	2.16e-27	1.02e-26	AT2G25735	-
Smechr0600856	121.111	-2.56268	0.236374	-10.8416	2.19e-27	1.03e-26	AT3G55950	CRINKLY4 related 3
Smechr0201872	499.234	4.37807	0.404962	10.8111	3.05e-27	1.43e-26	AT3G25830	terpene synthase-like sequence-1,8-cineole
Smechr1001661	77.493	-3.39754	0.314865	-10.7905	3.82e-27	1.79e-26	AT5G02010	RHO guanyl-nucleotide exchange factor 7
Smechr1002253	57.8854	-4.06272	0.37664	-10.7868	3.98e-27	1.87e-26	AT2G37330	aluminum sensitive 3
Smechr0401376	105.536	2.30188	0.213599	10.7766	4.44e-27	2.08e-26	-	-
Smechr0303214	91.7332	-2.81443	0.261198	-10.7751	4.51e-27	2.11e-26	AT1G16060	ARIA-interacting double AP2 domain protein
Smechr0901538	79.2627	2.64989	0.246105	10.7673	4.91e-27	2.3e-26	AT3G16210	F-box family protein
Smechr0201480	71.481	-3.47876	0.32311	-10.7665	4.96e-27	2.32e-26	AT4G20430	Subtilase family protein
Smechr0201194	58.5898	-3.30982	0.307474	-10.7646	5.06e-27	2.36e-26	AT1G29195	-
Smechr1000048	92.4638	2.4299	0.225865	10.7582	5.42e-27	2.53e-26	AT1G15110	phosphatidyl serine synthase family protein
Smechr0800024	361.148	3.38254	0.314786	10.7455	6.22e-27	2.9e-26	AT4G18010	myo-inositol polyphosphate 5-phosphatase 2
Smechr0201252	116.73	2.08224	0.193831	10.7425	6.43e-27	2.99e-26	AT4G32300	S-domain-2 5
Smechr0302796	75.7159	-3.04361	0.283327	-10.7424	6.44e-27	3e-26	AT3G01280	voltage dependent anion channel 1
Smechr0500545	66.7681	3.0316	0.282491	10.7317	7.23e-27	3.36e-26	AT5G26850	Uncharacterized protein
Smechr0902370	135.142	2.26497	0.211203	10.7242	7.84e-27	3.64e-26	AT5G03340	ATPase, AAA-type, CDC48 protein
Smechr1002653	139.539	2.00694	0.187193	10.7212	8.09e-27	3.75e-26	AT1G69560	myb domain protein 105
Smechr0102013	84.1375	-3.3665	0.314172	-10.7155	8.61e-27	3.99e-26	AT3G23890	topoisomerase II
Smechr1102339	53.208	-3.8497	0.359301	-10.7144	8.71e-27	4.03e-26	AT3G50140	Plant protein of unknown function (DUF247)
Smechr0100552	74.0936	-2.799	0.261371	-10.7089	9.24e-27	4.28e-26	AT4G07932	-
Smechr0901395	72.8876	-2.74408	0.25689	-10.6819	1.24e-26	5.71e-26	AT4G12970	stomagen
Smechr0300435	98.0495	-2.38564	0.223488	-10.6746	1.34e-26	6.17e-26	AT5G63930	Leucine-rich repeat protein kinase family protein
Smechr0102807	128.786	2.05927	0.192941	10.673	1.36e-26	6.27e-26	AT5G04520	Protein of unknown function DUF455
Smechr0101842	110.315	-2.12378	0.199362	-10.6528	1.69e-26	7.78e-26	AT1G08070	Tetratricopeptide repeat (TPR)-like superfamily protein
Smechr1001888	2646.3	7.71175	0.723932	10.6526	1.7e-26	7.8e-26	AT1G13635	DNA glycosylase superfamily protein
Smechr0802581	64.5941	3.07011	0.288317	10.6484	1.77e-26	8.15e-26	AT1G01050	pyrophosphorylase 1
Smechr1100362	99.0636	2.42015	0.227371	10.644	1.86e-26	8.54e-26	AT5G23960	terpene synthase 21
Smechr0902024	116.186	-3.58946	0.337579	-10.633	2.09e-26	9.61e-26	AT1G03470	Kinase interacting (KIP1-like) family protein
Smechr0900545	100.36	-2.73389	0.257135	-10.6321	2.11e-26	9.69e-26	AT5G05830	RING/FYVE/PHD zinc finger superfamily protein
Smechr0200947	90.5554	-2.84673	0.268112	-10.6177	2.47e-26	1.13e-25	AT2G45550	cytochrome P450, family 76, subfamily C, polypeptide 4
Smechr0201396	116.154	2.22557	0.210122	10.5918	3.25e-26	1.48e-25	AT5G46240	potassium channel in Arabidopsis thaliana 1
Smechr0701635	63.7936	3.56738	0.33699	10.586	3.46e-26	1.58e-25	AT4G25880	pumilio 6
Smechr0702596	53.7492	4.30493	0.407268	10.5703	4.09e-26	1.86e-25	AT5G57510	-
Smechr0700362	99.4686	2.3358	0.221235	10.558	4.66e-26	2.12e-25	ATCG00740	RNA polymerase subunit alpha
Smechr0502092	54.255	-3.62539	0.344139	-10.5347	5.98e-26	2.71e-25	AT2G48110	reduced epidermal fluorescence 4
Smechr0401642	113.198	-2.05375	0.195017	-10.5311	6.21e-26	2.82e-25	AT5G44820	Nucleotide-diphospho-sugar transferase family protein
Smechr0201181	154.523	2.12301	0.201636	10.5289	6.36e-26	2.88e-25	AT2G27430	ARM repeat superfamily protein
Smechr1200098	54.7575	-3.74123	0.355728	-10.5171	7.21e-26	3.26e-25	AT5G19650	ovate family protein 8
Smechr1002012	79.882	-2.96671	0.282341	-10.5076	7.97e-26	3.61e-25	AT3G11810	-
Smechr0401431	53.476	3.81741	0.363401	10.5047	8.22e-26	3.72e-25	AT1G21550	Calcium-binding EF-hand family protein
Smechr0402306	55.623	3.9313	0.374779	10.4896	9.64e-26	4.35e-25	AT4G31940	cytochrome P450, family 82, subfamily C, polypeptide 4
Smechr0800412	123.536	-2.01868	0.192889	-10.4655	1.24e-25	5.6e-25	AT5G55740	Tetratricopeptide repeat (TPR)-like superfamily protein
Smechr0201068	201.324	-2.00517	0.191854	-10.4516	1.44e-25	6.48e-25	AT3G28920	homeobox protein 34
Smechr1002444	87.0599	-2.58048	0.247029	-10.4461	1.53e-25	6.86e-25	AT5G03150	C2H2-like zinc finger protein
Smechr0500312	152.709	8.82357	0.844981	10.4423	1.59e-25	7.13e-25	AT2G39980	HXXXD-type acyl-transferase family protein
Smechr0400411	54.6583	-3.56216	0.341634	-10.4268	1.87e-25	8.39e-25	AT3G29670	HXXXD-type acyl-transferase family protein
Smechr1100942	121.558	2.02937	0.194853	10.4149	2.12e-25	9.5e-25	AT3G24255	RNA-directed DNA polymerase (reverse transcriptase)-related family protein
Smechr0202810	63.7402	-3.2932	0.316454	-10.4066	2.31e-25	1.04e-24	AT5G16000	NSP-interacting kinase 1
Smechr0201361	84.5412	2.4723	0.238101	10.3834	2.95e-25	1.32e-24	AT5G46330	Leucine-rich receptor-like protein kinase family protein
Smechr0103218	74.2545	-2.81212	0.270865	-10.382	2.99e-25	1.34e-24	AT3G13620	Amino acid permease family protein
Smechr0801283	104.791	2.33277	0.224743	10.3797	3.07e-25	1.37e-24	AT3G24982	receptor like protein 40
Smechr1101496	50.532	-5.26029	0.506773	-10.38	3.06e-25	1.37e-24	AT1G50520	cytochrome P450, family 705, subfamily A, polypeptide 27
Smechr0800049	86.8614	2.73695	0.263717	10.3784	3.11e-25	1.39e-24	-	-
Smechr1000350	71.1458	2.65298	0.255958	10.3649	3.58e-25	1.6e-24	AT3G07600	Heavy metal transport/detoxification superfamily protein
Smechr0100430	161.911	-2.28206	0.220624	-10.3437	4.47e-25	1.99e-24	AT2G15020	-
Smechr1200140	85.6199	-2.41498	0.233748	-10.3316	5.07e-25	2.25e-24	AT5G56590	O-Glycosyl hydrolases family 17 protein
Smechr1002810	105.857	-2.12439	0.205629	-10.3312	5.09e-25	2.26e-24	AT3G46650	UDP-Glycosyltransferase superfamily protein
Smechr0802208	78.6817	-2.62438	0.254059	-10.3298	5.17e-25	2.29e-24	AT1G12250	Pentapeptide repeat-containing protein
Smechr0701460	77.4847	-3.30162	0.321312	-10.2754	9.09e-25	4.01e-24	AT3G17640	Leucine-rich repeat (LRR) family protein
Smechr1002336	70.4485	-2.88023	0.281036	-10.2486	1.2e-24	5.29e-24	AT5G34940	glucuronidase 3
Smechr1002491	62.5291	3.15598	0.308155	10.2415	1.29e-24	5.69e-24	AT2G36830	gamma tonoplast intrinsic protein
Smechr0400385	339.688	4.85709	0.474578	10.2346	1.39e-24	6.11e-24	AT4G28250	expansin B3
Smechr0501836	56.6394	3.39261	0.331508	10.2339	1.4e-24	6.15e-24	AT1G64230	ubiquitin-conjugating enzyme 28
Smechr0601492	122.617	2.28029	0.223032	10.2241	1.55e-24	6.8e-24	AT2G39180	CRINKLY4 related 2
Smechr0101285	81.8479	2.59755	0.254169	10.2198	1.62e-24	7.1e-24	AT1G64720	Polyketide cyclase/dehydrase and lipid transport superfamily protein
Smechr0801925	60.3595	-3.22052	0.315236	-10.2162	1.68e-24	7.36e-24	AT4G17695	Homeodomain-like superfamily protein
SmeSca00565	81.9489	2.64805	0.259289	10.2127	1.74e-24	7.63e-24	AT5G54160	O-methyltransferase 1
Smechr0202672	50.237	5.33897	0.524288	10.1833	2.35e-24	1.03e-23	AT5G67100	DNA-directed DNA polymerases
Smechr0902127	66.7817	-6.35717	0.624507	-10.1795	2.45e-24	1.07e-23	AT1G02730	cellulose synthase-like D5
Smechr1001771	46.0732	-4.55956	0.447902	-10.1798	2.44e-24	1.07e-23	AT1G06920	ovate family protein 4
Smechr0802189	57.7404	3.23181	0.317879	10.1668	2.79e-24	1.22e-23	AT4G17260	Lactate/malate dehydrogenase family protein
Smechr0102552	258.608	3.92728	0.386323	10.1658	2.82e-24	1.23e-23	AT1G48480	receptor-like kinase 1
Smechr1100570	87.2576	3.97106	0.39166	10.139	3.71e-24	1.62e-23	AT4G33467	-
Smechr0300094	139.753	-2.08875	0.206051	-10.1371	3.78e-24	1.65e-23	AT4G18760	receptor like protein 51
Smechr1101978	92.3758	-2.43555	0.240303	-10.1353	3.85e-24	1.68e-23	AT3G25590	-
Smechr0104248	52.0362	-3.38118	0.333635	-10.1344	3.89e-24	1.69e-23	AT5G11950	Putative lysine decarboxylase family protein
Smechr0501379	47.8206	-4.01749	0.396802	-10.1247	4.29e-24	1.87e-23	AT5G57130	Clp amino terminal domain-containing protein
Smechr0101824	52.7328	3.48417	0.345452	10.0858	6.38e-24	2.77e-23	AT2G35930	plant U-box 23
Smechr1002447	84.434	3.41556	0.338855	10.0797	6.79e-24	2.95e-23	AT3G53450	Putative lysine decarboxylase family protein
Smechr0701924	66.5856	-2.87997	0.285894	-10.0736	7.23e-24	3.14e-23	AT3G21870	cyclin p2;1
Smechr0702011	47.1775	-5.25935	0.522212	-10.0713	7.4e-24	3.21e-23	AT4G28230	-
Smechr0802440	46.7707	4.30533	0.430095	10.0102	1.38e-23	5.93e-23	AT5G41610	cation/H+ exchanger 18
Smechr0701288	1201.21	2.0838	0.208399	9.99908	1.54e-23	6.62e-23	AT1G19230	Riboflavin synthase-like superfamily protein
Smechr0301466	148.262	-2.05224	0.205652	-9.97919	1.88e-23	8.07e-23	AT1G10550	xyloglucan:xyloglucosyl transferase 33
Smechr0502232	99.7235	2.18134	0.218726	9.97293	2e-23	8.59e-23	AT3G30260	AGAMOUS-like 79
Smechr0602437	89.5109	-2.16559	0.217406	-9.96101	2.26e-23	9.67e-23	AT5G62550	-
Smechr1201771	88.1927	2.24778	0.225785	9.95536	2.39e-23	1.02e-22	AT1G08230	Transmembrane amino acid transporter family protein
Smechr1001529	183.663	-2.14835	0.216578	-9.91951	3.42e-23	1.46e-22	AT1G69910	Protein kinase superfamily protein
Smechr0700162	67.5782	-2.83805	0.287095	-9.88541	4.82e-23	2.05e-22	AT1G71850	Ubiquitin carboxyl-terminal hydrolase family protein
Smechr1001407	135.891	-2.00373	0.202775	-9.88155	5.01e-23	2.13e-22	AT3G11090	LOB domain-containing protein 21
Smechr0201494	66.2679	-6.75494	0.684869	-9.86311	6.02e-23	2.56e-22	AT1G02790	polygalacturonase 4
Smechr0201768	60.5329	3.09949	0.314538	9.85409	6.58e-23	2.79e-22	AT4G03230	S-locus lectin protein kinase family protein
Smechr0602470	64.1344	-3.50889	0.356229	-9.85011	6.85e-23	2.9e-22	AT5G62890	Xanthine/uracil permease family protein
Smechr0700031	47.067	-5.60819	0.57191	-9.80607	1.06e-22	4.48e-22	AT4G25780	CAP (Cysteine-rich secretory proteins, Antigen 5, and Pathogenesis-related 1 protein) superfamily protein
Smechr0800361	54.802	-3.28998	0.335518	-9.80569	1.06e-22	4.49e-22	AT3G62820	Plant invertase/pectin methylesterase inhibitor superfamily protein
Smechr0302797	85.3392	-2.16058	0.220874	-9.78195	1.35e-22	5.67e-22	AT5G62740	SPFH/Band 7/PHB domain-containing membrane-associated protein family
Smechr0601691	71.8461	2.52789	0.258514	9.77854	1.39e-22	5.87e-22	AT5G23960	terpene synthase 21
Smechr0602380	100.745	-2.2082	0.225887	-9.7757	1.43e-22	6.03e-22	AT2G38870	Serine protease inhibitor, potato inhibitor I-type family protein
Smechr1102329	72.4995	-2.89906	0.296695	-9.77118	1.5e-22	6.3e-22	AT5G23400	Leucine-rich repeat (LRR) family protein
Smechr0900340	107.941	2.43231	0.249075	9.76538	1.59e-22	6.67e-22	AT5G13560	-
Smechr0302184	126.712	2.03478	0.209058	9.7331	2.18e-22	9.14e-22	AT5G53110	RING/U-box superfamily protein
Smechr1201648	172.936	-2.06045	0.211883	-9.72449	2.37e-22	9.94e-22	AT4G34880	Amidase family protein
Smechr1100082	52.2753	-3.58125	0.368326	-9.72304	2.4e-22	1.01e-21	AT4G05520	EPS15 homology domain 2
Smechr0104020	72.5181	-2.37615	0.244749	-9.70854	2.77e-22	1.16e-21	AT1G25250	indeterminate(ID)-domain 16
Smechr0702488	83.4169	3.28306	0.338283	9.70509	2.87e-22	1.2e-21	AT4G27290	S-locus lectin protein kinase family protein
Smechr0502526	87.195	2.75311	0.283808	9.70061	3e-22	1.25e-21	AT2G05590	TLD-domain containing nucleolar protein
Smechr0701475	95.296	2.46151	0.254268	9.68074	3.64e-22	1.52e-21	AT1G44120	Armadillo/beta-catenin-like repeat ; C2 calcium/lipid-binding domain (CaLB) protein
Smechr0400034	901.127	5.02607	0.520996	9.64704	5.06e-22	2.1e-21	AT3G61750	Cytochrome b561/ferric reductase transmembrane with DOMON related domain
Smechr0602417	132.694	2.68883	0.279595	9.61687	6.79e-22	2.81e-21	AT5G61430	NAC domain containing protein 100
Smechr0201362	80.8103	2.38595	0.248366	9.60658	7.5e-22	3.1e-21	AT5G46330	Leucine-rich receptor-like protein kinase family protein
Smechr0502286	52.1417	-6.12882	0.638064	-9.60534	7.59e-22	3.14e-21	AT4G33800	-
Smechr0601917	40.3066	-4.27408	0.445566	-9.59246	8.6e-22	3.55e-21	AT2G44370	Cysteine/Histidine-rich C1 domain family protein
Smechr1100243	69.6761	2.43564	0.254044	9.58745	9.03e-22	3.73e-21	AT4G40020	Myosin heavy chain-related protein
Smechr0302483	71.9897	3.88951	0.405802	9.58475	9.27e-22	3.82e-21	AT1G73410	myb domain protein 54
Smechr0200157	61.0965	-4.12858	0.430901	-9.58129	9.58e-22	3.95e-21	AT4G20940	Leucine-rich receptor-like protein kinase family protein
[truncated: 1,019 more rows]

## Sheet: Supplementary Table S4
Supplementary Table S4. List of identified DEGs in developing prickles vs. matured prickles comparison
[truncated: 4,785 more rows]

[truncated: 8 more sheets: Supplementary Table S5, Supplementary Table S6, Supplementary Table S7, Supplementary Table S8, Supplementary Table S9, Supplementary Table S10, Supplementary Table S11, Supplementary Table S12]
